# Supplementary material for: Yellowstone plume drives drainage reorganization in the early Miocene
Source: Sci Adv. 2025 Nov 19;11(47):eadz4275. doi: 10.1126/sciadv.adz4275 (PMC12629190; doi:10.1126/sciadv.adz4275)
Supplement: Supplementary file 2 — Data S1 to S3 [file sciadv.adz4275_data_s1_to_s3.zip]

Archive with 3 entries (3 files):
- adz4275_data_s1.xlsx
- adz4275_data_s2.xlsx
- adz4275_data_s3.xlsx
