# Supplementary material for: Yellowstone plume drives drainage reorganization in the early Miocene
Source: Sci Adv. 2025 Nov 19;11(47):eadz4275. doi: 10.1126/sciadv.adz4275 (PMC12629190; doi:10.1126/sciadv.adz4275)
Supplement: Supplementary file 2 — Data S1 to S3 [file sciadv.adz4275_data_s1_to_s3.zip › adz4275_data_s1.xlsx]

## Sheet: Sheet1
Name	Handheld GPS measurement				Stratigraphy within subsection (m)	Bedding		Projected stratigraphic position (m)	Comment
	Date	Latitude (degrees)	Longitude (degrees)	Elevation (m)		Dip (degrees)	Dip direction (degrees)
BOB1-1	2023-08-27 10:41:13	45.7373	-111.543	1385.86	0	3	58	0
BOB1-2	2023-08-27 10:42:11	45.7372	-111.543	1386.34	0	3	58	0
BOB1-3	2023-08-27 10:52:53	45.7373	-111.543	1392.83	3	3	58	8.61024
BOB1-4	2023-08-27 10:53:37	45.7373	-111.543	1393.79	3	3	58	8.61024
BOB1-5	2023-08-27 10:54:10	45.7373	-111.543	1395.47	3.5	3	58	10.5594
BOB1-6	2023-08-27 10:54:46	45.7373	-111.543	1394.99	3.5	3	58	10.5594
BOB1-7	2023-08-27 11:19:16	45.7374	-111.543	1401.48	5.5	3	58	17.3087
BOB1-8	2023-08-27 11:19:46	45.7374	-111.543	1401	5.5	3	58	17.3087
BOB1-9	2023-08-27 11:20:32	45.7374	-111.543	1402.44	7.2	3	58	18.7451
BOB1-10	2023-08-27 11:21:05	45.7374	-111.543	1399.55	7.2	3	58	18.7451
BOB1-11	2023-08-27 11:48:13	45.7375	-111.543	1403.64	8.7	3	58	19.3235
BOB1-12	2023-08-27 11:48:41	45.7375	-111.543	1401.24	8.7	3	58	19.3235
BOB1-13	2023-08-27 11:53:54	45.7375	-111.542	1409.89	12.5	3	58	28.9332
BOB1-14	2023-08-27 11:54:33	45.7375	-111.542	1411.09	12.5	3	58	28.9332
BOB1-15	2023-08-27 12:21:26	45.7375	-111.542	1413.73	13	3	58	31.9929
BOB1-16	2023-08-27 12:21:54	45.7375	-111.542	1413.25	13	3	58	31.9929
BOB1-17	2023-08-27 12:22:36	45.7376	-111.542	1417.34	13.8	3	58	33.1114	Corrected for stratigraphy within subsection
BOB1-18	2023-08-27 12:23:09	45.7376	-111.542	1417.1	13.8	3	58	33.1114	Corrected for stratigraphy within subsection
BOB1-19	2023-08-27 12:33:16	45.7381	-111.542	1419.02	15.7	3	58	35.7677	Corrected for stratigraphy within subsection
BOB1-20	2023-08-27 12:34:13	45.7375	-111.542	1411.33	15.7	3	58	35.7677	Corrected for stratigraphy within subsection
BOB1-21	2023-08-27 12:35:13	45.7376	-111.542	1413.97	17.1	3	58	37.725	Corrected for stratigraphy within subsection
BOB1-22	2023-08-27 12:35:52	45.7376	-111.542	1413.49	17.1	3	58	37.725	Corrected for stratigraphy within subsection
BOB1-23	2023-08-27 12:36:48	45.7376	-111.542	1414.21	18.3	3	58	39.4027	Corrected for stratigraphy within subsection
BOB1-24	2023-08-27 12:37:31	45.7376	-111.542	1413.25	18.3	3	58	39.4027	Corrected for stratigraphy within subsection
BOB1-25	2023-08-27 12:51:43	45.7375	-111.542	1416.14	18.9	3	58	40.2416	Corrected for stratigraphy within subsection
BOB1-26	2023-08-27 12:52:24	45.7375	-111.542	1416.86	18.9	3	58	40.2416	Corrected for stratigraphy within subsection
BOB1-27	2023-08-27 13:00:00	45.7375	-111.542	1417.1	20	3	58	41.7795	Corrected for stratigraphy within subsection
BOB1-28	2023-08-27 13:00:35	45.7375	-111.542	1417.82	20	3	58	41.7795	Corrected for stratigraphy within subsection
BOB1-29	2023-08-27 13:09:35	45.7376	-111.542	1420.46	21.8	3	58	44.296	Corrected for stratigraphy within subsection
BOB1-30	2023-08-27 13:10:15	45.7376	-111.542	1416.86	21.8	3	58	44.296	Corrected for stratigraphy within subsection
BOB1-31	2023-08-27 13:19:05	45.7376	-111.542	1417.34	22.5	3	58	45.2747	Corrected for stratigraphy within subsection
BOB1-32	2023-08-27 13:19:46	45.7376	-111.542	1414.21	22.5	3	58	45.2747
BOB1-33	2023-08-27 13:27:27	45.7376	-111.542	1427.43	23.8	3	58	46.3841
BOB1-34	2023-08-27 13:28:01	45.7376	-111.542	1427.43	23.8	3	58	46.3841
BOB1-35	2023-08-27 13:32:04	45.7376	-111.542	1429.6	24.5	3	58	48.7491
BOB1-36	2023-08-27 13:32:35	45.7376	-111.542	1429.84	24.5	3	58	48.7491
BOB1-37	2023-08-27 13:38:16	45.7378	-111.541	1427.43	26.3	3	58	48.9192
BOB1-38	2023-08-27 13:38:47	45.7378	-111.541	1425.27	26.3	3	58	48.9192
MLK3-1	2023-09-01 08:40:11	45.7916	-111.473	1314.24	0	6	66	60	Arbitrarily added 60 m to the base, to place it above the BOB section
MLK3-2	2023-09-01 08:40:34	45.7916	-111.473	1314.96	0	6	66	60	Arbitrarily added 60 m to the base, to place it above the BOB section
MLK3-3	2023-09-01 08:54:51	45.7916	-111.473	1311.83	1	6	66	60.9945
MLK3-4	2023-09-01 08:55:13	45.7916	-111.473	1310.63	1	6	66	60.9945
MLK3-5	2023-09-01 09:08:06	45.7916	-111.473	1321.45	11.4	6	66	71.3375
MLK3-6	2023-09-01 09:08:37	45.7916	-111.473	1321.21	11.4	6	66	71.3375
MLK3-7	2023-09-01 09:20:51	45.7916	-111.473	1322.41	12.3	6	66	72.2326
MLK3-8	2023-09-01 09:21:16	45.7916	-111.473	1322.89	12.3	6	66	72.2326
MLK3-9	2023-09-01 09:30:23	45.7915	-111.473	1320.01	13.2	6	66	73.1277
MLK3-10	2023-09-01 09:31:03	45.7916	-111.473	1320.01	13.2	6	66	73.1277
MLK3-11	2023-09-01 09:38:07	45.7912	-111.473	1320.97	14.2	6	66	74.1222
MLK3-12	2023-09-01 09:39:30	45.7912	-111.473	1320.49	14.2	6	66	74.1222
MLK3-13	2023-09-01 09:41:11	45.7911	-111.473	1321.69	15.5	6	66	75.4151
MLK3-14	2023-09-01 09:41:44	45.7911	-111.473	1322.17	15.5	6	66	75.4151
MLK3-15	2023-09-01 09:43:51	45.7911	-111.473	1320.97	16.8	6	66	76.708
MLK3-16	2023-09-01 09:44:25	45.7911	-111.473	1320.73	16.8	6	66	76.708
MLK3-17	2023-09-01 09:47:21	45.791	-111.473	1322.89	20.5	6	66	80.3877
MLK3-18	2023-09-01 09:48:09	45.791	-111.473	1324.09	20.5	6	66	80.3877
MLK3-19	2023-09-01 09:48:46	45.791	-111.473	1323.13	21.3	6	66	81.1833
MLK3-20	2023-09-01 09:49:38	45.791	-111.473	1323.13	21.3	6	66	81.1833
MLK3-21	2023-09-01 09:51:22	45.791	-111.473	1323.61	22	6	66	81.8795
MLK3-22	2023-09-01 09:52:58	45.791	-111.473	1323.85	22	6	66	81.8795
MLK3-23	2023-09-01 09:55:25	45.791	-111.473	1325.53	23.8	6	66	83.6696
MLK3-24	2023-09-01 09:56:56	45.791	-111.473	1325.29	23.8	6	66	83.6696
MLK4-1	2023-09-01 11:09:56	45.7874	-111.471	1327.94	38.8	6	66	98.6696
MLK4-2	2023-09-01 11:10:26	45.7874	-111.471	1327.7	38.8	6	66	98.6696
MLK4-3	2023-09-01 11:10:51	45.7874	-111.471	1328.66	39.5	6	66	99.2166
MLK4-4	2023-09-01 11:11:22	45.7874	-111.471	1327.7	39.5	6	66	99.2166
MLK4-5	2023-09-01 11:45:40	45.7875	-111.471	1333.7	44	6	66	105.254
MLK4-6	2023-09-01 11:46:44	45.7875	-111.471	1332.98	44	6	66	105.254
MLK4-7	2023-09-01 11:35:10	45.7876	-111.471	1335.15	50	6	66	108.91
MLK4-8	2023-09-01 11:35:38	45.7875	-111.471	1336.83	50	6	66	108.91
MLK4-9	2023-09-01 11:50:55	45.7877	-111.47	1342.12	59.4	6	66	117.249
MLK4-10	2023-09-01 11:51:21	45.7878	-111.47	1342.12	59.4	6	66	117.249
MLK4-11	2023-09-01 11:54:44	45.7879	-111.47	1346.44	70.4	6	66	122.299
MLK4-12	2023-09-01 11:55:15	45.7879	-111.47	1346.2	70.4	6	66	122.299
MLK4-13	2023-09-01 11:56:49	45.788	-111.47	1352.69	81.8	6	66	130.357
MLK4-14	2023-09-01 11:57:17	45.788	-111.47	1352.45	81.8	6	66	130.357
MLK4-15	2023-09-01 12:02:49	45.7881	-111.47	1358.22	94.8	6	66	137.601
MLK4-16	2023-09-01 12:03:50	45.7881	-111.47	1358.94	94.8	6	66	137.601
MLK4-17	2023-09-01 12:05:15	45.7881	-111.47	1358.46	95.6	6	66	137.641
MLK4-18	2023-09-01 12:06:40	45.7881	-111.47	1357.02	95.6	6	66	137.641
MLK1-1	2023-08-30 15:47:39	45.7786	-111.461	1354.61	0	6	66	141.094
MLK1-2	2023-08-30 15:59:48	45.7786	-111.461	1353.65	0	6	66	141.094
MLK1-3	2023-08-30 16:12:03	45.7786	-111.461	1353.65	0.5	6	66	141.594
MLK1-4	2023-08-30 16:14:07	45.7786	-111.461	1354.61	0.5	6	66	141.594
MLK1-5	2023-08-30 16:36:10	45.7792	-111.461	1362.78	8.7	6	66	154.482
MLK1-6	2023-08-30 16:43:07	45.7792	-111.461	1365.19	8.7	6	66	154.482
MLK1-7	2023-08-30 16:49:59	45.7792	-111.461	1366.87	9	6	66	155.952
MLK1-8	2023-08-30 16:51:11	45.7792	-111.461	1364.95	9	6	66	155.952
MLK1-9	2023-08-30 17:02:49	45.7795	-111.461	1375.76	24.5	6	66	167.406
MLK1-10	2023-08-30 17:02:49	45.7795	-111.461	1375.76	24.5	6	66	167.406
MLK1-11	2023-08-30 17:17:08	45.7797	-111.461	1382.01	30	6	66	175.085
MLK1-12	2023-08-30 17:25:36	45.7796	-111.461	1382.49	30	6	66	175.085
MLK1-13	2023-08-30 17:29:05	45.7797	-111.46	1383.21	30.8	6	66	177.135
MLK1-14	2023-08-30 17:29:30	45.7797	-111.46	1383.69	30.8	6	66	177.135
MLK1-15	2023-08-30 17:38:38	45.7798	-111.46	1386.1	36.2	6	66	180.262
MLK1-16	2023-08-30 17:44:02	45.7798	-111.46	1386.1	36.2	6	66	180.262
MLK1-17	2023-08-30 18:03:12	45.7798	-111.46	1386.34	36.6	6	66	180.151
MLK1-18	2023-08-30 18:03:40	45.7798	-111.46	1384.89	36.6	6	66	180.151
MLK1-19	2023-08-30 17:51:36	45.7798	-111.46	1385.86	37.2	6	66	180.751
MLK1-20	2023-08-30 17:52:10	45.7797	-111.46	1384.65	37.2	6	66	180.751
MLK1-21	2023-08-31 09:25:44	45.7798	-111.46	1385.13	39.2	6	66	182.751
MLK1-22	2023-08-31 09:26:22	45.7798	-111.46	1385.86	39.2	6	66	182.751
MLK1-23	2023-08-31 09:44:53	45.7799	-111.46	1394.27	42.4	6	66	190.051
MLK1-24	2023-08-31 09:46:02	45.7799	-111.46	1394.03	42.4	6	66	190.051
MLK1-25	2023-08-31 09:50:42	45.78	-111.46	1394.03	44.5	6	66	192.151
MLK1-26	2023-08-31 09:54:48	45.7799	-111.46	1394.75	44.5	6	66	192.151
MLK1-27	2023-08-31 09:58:48	45.78	-111.46	1398.83	47.8	6	66	194.407
MLK1-28	2023-08-31 09:59:26	45.78	-111.46	1399.07	47.8	6	66	194.407
MLK1-29	2023-08-31 10:02:38	45.78	-111.46	1400.04	48.5	6	66	195.034
MLK1-30	2023-08-31 10:03:11	45.78	-111.46	1398.59	48.5	6	66	195.034
MLK1-31	2023-08-31 10:12:18	45.7801	-111.46	1402.44	51.7	6	66	198.246
MLK1-32	2023-08-31 10:12:50	45.7801	-111.46	1402.68	51.7	6	66	198.246
MLK1-33	2023-08-31 10:21:00	45.7802	-111.46	1408.21	59.1	6	66	204.794	Sample lost during extraction
MLK1-34	2023-08-31 10:21:35	45.7802	-111.46	1409.41	59.4	6	66	204.794	Sample lost during extraction
MLK1-35	2023-08-31 10:19:46	45.7802	-111.46	1408.93	59.7	6	66	205.14
MLK1-36	2023-08-31 10:20:17	45.7802	-111.46	1408.69	59.7	6	66	205.14
MLK1-37	2023-08-31 10:46:45	45.7801	-111.46	1408.21	61.4	6	66	206.84
MLK1-38	2023-08-31 10:47:14	45.7801	-111.46	1407.49	61.4	6	66	206.84
MLK1-39	2023-08-31 10:52:13	45.7801	-111.46	1406.28	61.1	6	66	206.54
MLK1-40	2023-08-31 10:52:41	45.7802	-111.46	1406.76	61.1	6	66	206.54
MLK1-41	2023-08-31 11:01:24	45.7802	-111.46	1410.37	62.4	6	66	208.597
MLK1-42	2023-08-31 11:01:55	45.7802	-111.46	1410.37	62.4	6	66	208.597
MLK1-43	2023-08-31 11:10:02	45.7803	-111.46	1412.05	62.8	6	66	210.212
MLK1-44	2023-08-31 11:10:35	45.7803	-111.46	1411.09	62.8	6	66	210.212
MLK1-45	2023-08-31 11:16:10	45.7802	-111.46	1417.1	65.9	6	66	214.501
MLK1-46	2023-08-31 11:16:58	45.7802	-111.46	1417.58	65.9	6	66	214.501
MLK1-47	2023-08-31 11:18:02	45.7803	-111.46	1416.14	66.4	6	66	215.001
MLK1-48	2023-08-31 11:18:56	45.7803	-111.46	1416.62	66.4	6	66	215.001
MLK1-49	2023-08-31 11:26:22	45.7802	-111.46	1415.66	63.7	6	66	213.274
MLK1-50	2023-08-31 11:26:56	45.7802	-111.46	1415.66	63.7	6	66	213.274
MLK1-51	2023-08-31 11:38:19	45.7803	-111.46	1418.06	67.3	6	66	215.881
MLK1-52	2023-08-31 11:38:45	45.7803	-111.46	1418.54	67.3	6	66	215.881
MLK1-53	2023-08-31 11:42:57	45.7804	-111.46	1420.22	68.6	6	66	218.011
MLK1-54	2023-08-31 11:43:26	45.7804	-111.46	1419.26	68.6	6	66	218.011
MLK1-55	2023-08-31 11:50:16	45.7804	-111.46	1420.22	69.1	6	66	219.322
MLK1-56	2023-08-31 11:50:53	45.7804	-111.46	1421.42	69.1	6	66	219.322
MLK1-57	2023-08-31 11:56:29	45.7804	-111.46	1422.63	69.5	6	66	221.477
MLK1-58	2023-08-31 11:57:12	45.7804	-111.46	1422.87	69.5	6	66	221.477
MLK1-59	2023-08-31 12:02:27	45.7804	-111.46	1426.71	70.3	6	66	224.791
MLK1-60	2023-08-31 12:02:57	45.7804	-111.46	1427.19	70.3	6	66	224.791
MLK2-1	2023-08-31 13:31:32	45.7817	-111.458	1422.39		6	66		Sample lost during extraction
MLK2-2	2023-08-31 13:31:32	45.7817	-111.458	1422.39		6	66		Sample lost during extraction
MLK2-3	2023-08-31 13:47:20	45.7824	-111.458	1437.53	0	6	66	262.546
MLK2-4	2023-08-31 13:47:45	45.7824	-111.458	1437.77	0	6	66	262.546
MLK2-5	2023-08-31 13:54:59	45.7824	-111.458	1440.17	1.3	6	66	265.406
MLK2-6	2023-08-31 13:55:27	45.7824	-111.458	1440.65	1.3	6	66	265.406
MLK2-7	2023-08-31 13:56:19	45.7824	-111.458	1441.37	1.9	6	66	266.397
MLK2-8	2023-08-31 13:56:52	45.7824	-111.458	1441.13	1.9	6	66	266.397
MLK2-9	2023-08-31 14:12:41	45.7824	-111.458	1441.13	2.8	6	66	266.593
MLK2-10	2023-08-31 14:13:12	45.7824	-111.458	1441.85	2.8	6	66	266.593
MLK2-11	2023-08-31 14:31:02	45.7827	-111.458	1443.77	5.2	6	66	267.043
MLK2-12	2023-08-31 14:32:16	45.7827	-111.458	1444.26	5.2	6	66	267.043
MLK2-13	2023-08-31 14:39:01	45.7827	-111.458	1443.29	5.7	6	66	266.883
MLK2-14	2023-08-31 14:40:05	45.7827	-111.458	1444.26	5.7	6	66	266.883
MLK2-15	2023-08-31 14:48:58	45.7827	-111.458	1447.62	8	6	66	270.443
MLK2-16	2023-08-31 14:49:43	45.7827	-111.458	1447.86	8	6	66	270.443
MLK2-17	2023-08-31 14:54:39	45.7827	-111.458	1447.38	8.7	6	66	270.52
MLK2-18	2023-08-31 14:55:08	45.7827	-111.458	1448.1	8.7	6	66	270.52
MLK2-19	2023-08-31 15:11:13	45.7834	-111.458	1468.05	23.7	6	66	295.127
MLK2-20	2023-08-31 15:11:49	45.7835	-111.458	1467.33	23.7	6	66	295.127
MLK2-21	2023-08-31 15:12:47	45.7835	-111.458	1469.49	25.7	6	66	298.748
MLK2-22	2023-08-31 15:13:23	45.7835	-111.458	1469.97	25.7	6	66	298.748
MLK2-23	2023-08-31 15:26:17	45.7836	-111.458	1469.97	26.9	6	66	300.995
MLK2-24	2023-08-31 15:26:50	45.7835	-111.458	1470.45	26.9	6	66	300.995
MLK2-25	2023-08-31 15:31:47	45.7836	-111.458	1476.94	29.5	6	66	308.284
MLK2-26	2023-08-31 15:32:11	45.7836	-111.458	1476.7	29.5	6	66	308.284
MLK2-27	2023-08-31 15:35:42	45.7836	-111.458	1477.9	30.8	6	66	309.867
MLK2-28	2023-08-31 15:36:11	45.7836	-111.458	1477.9	30.8	6	66	309.867
MLK2-29	2023-08-31 15:43:17	45.7837	-111.458	1480.54	31.3	6	66	312.808
MLK2-30	2023-08-31 15:43:46	45.7836	-111.458	1479.82	31.3	6	66	312.808
MLK2-31	2023-08-31 15:51:23	45.7836	-111.457	1480.06	32	6	66	318.341
MLK2-32	2023-08-31 15:51:55	45.7836	-111.457	1480.79	32	6	66	318.341
MLK2-33	2023-08-31 15:53:06	45.7836	-111.457	1483.67	33.2	6	66	322.204
MLK2-34	2023-08-31 15:53:33	45.7836	-111.457	1483.91	33.2	6	66	322.204
MLK2-35	2023-08-31 16:05:42	45.7835	-111.457	1484.39	35.2	6	66	323.409
MLK2-36	2023-08-31 16:06:15	45.7835	-111.457	1483.91	35.2	6	66	323.409
MLK2-37	2023-08-31 16:15:14	45.7836	-111.457	1487.03	38.2	6	66	326.533
MLK2-38	2023-08-31 16:15:57	45.7836	-111.457	1486.55	38.2	6	66	326.533
MLK2-39	2023-08-31 16:39:30	45.7835	-111.457	1492.32	40.2	6	66	332.599
MLK2-40	2023-08-31 16:40:00	45.7835	-111.457	1492.08	40.2	6	66	332.599
MLK2-41	2023-08-31 16:45:31	45.7836	-111.456	1499.05	46.7	6	66	340.933
MLK2-42	2023-08-31 16:46:01	45.7836	-111.456	1499.29	46.7	6	66	340.933
MLK2-43	2023-08-31 16:58:29	45.7836	-111.456	1497.61	47.2	6	66	341.433
MLK2-44	2023-08-31 16:59:17	45.7835	-111.456	1497.37	47.2	6	66	341.433
MLK2-45	2023-08-31 17:07:30	45.7835	-111.456	1501.93	50.6	6	66	345.41
MLK2-46	2023-08-31 17:08:01	45.7835	-111.456	1501.93	50.6	6	66	345.41
MLK2-47	2023-08-31 17:08:39	45.7835	-111.456	1502.9	51	6	66	345.81
MLK2-48	2023-08-31 17:09:09	45.7835	-111.456	1501.69	51	6	66	345.81
MLK2-49	2023-08-31 17:14:44	45.7835	-111.456	1504.34	54	6	66	347.988
MLK2-50	2023-08-31 17:15:12	45.7834	-111.456	1504.1	54	6	66	347.988
MLK2-51	2023-08-31 17:15:47	45.7834	-111.456	1504.1	54.4	6	66	348.388
MLK2-52	2023-08-31 17:16:11	45.7834	-111.456	1503.62	54.4	6	66	348.388
GDH2-1	2023-08-30 09:52:39	45.9873	-111.21	1534.14	0	14	62	0
GDH2-2	2023-08-30 09:53:03	45.9873	-111.21	1532.46	0	14	62	0
GDH2-3	2023-08-30 10:06:00	45.9874	-111.21	1544.71	1	14	62	14.7015
GDH2-4	2023-08-30 10:06:33	45.9874	-111.21	1543.99	1	14	62	14.7015
GDH2-5	2023-08-30 10:16:34	45.9875	-111.21	1548.08	2	14	62	19.9865
GDH2-6	2023-08-30 10:16:58	45.9875	-111.21	1548.08	2	14	62	19.9865
GDH2-7	2023-08-30 10:26:54	45.9876	-111.21	1550.96	3	14	62	24.0151
GDH2-8	2023-08-30 10:27:33	45.9876	-111.21	1550.72	3	14	62	24.0151
GDH2-9	2023-08-30 10:37:41	45.9876	-111.21	1550.96	4	14	62	24.9027
GDH2-10	2023-08-30 10:38:06	45.9876	-111.21	1551.44	4	14	62	24.9027
GDH2-11	2023-08-30 10:49:32	45.9876	-111.21	1553.12	5	14	62	27.0256
GDH2-12	2023-08-30 10:50:10	45.9876	-111.21	1551.92	5	14	62	27.0256
GDH2-13	2023-08-30 10:57:55	45.9876	-111.21	1552.16	7.5	14	62	26.8056
GDH2-14	2023-08-30 10:58:26	45.9876	-111.21	1552.88	7.5	14	62	26.8056
GDH2-15	2023-08-30 11:02:23	45.9876	-111.21	1554.33	10.3	14	62	29.1051
GDH2-16	2023-08-30 11:03:04	45.9876	-111.21	1552.4	10.3	14	62	29.1051
GDH2-17	2023-08-30 11:08:09	45.9877	-111.21	1556.25	11.9	14	62	32.8
GDH2-18	2023-08-30 11:08:43	45.9877	-111.21	1556.25	11.9	14	62	32.8
GDH2-19	2023-08-30 11:12:45	45.9876	-111.21	1558.17	15.2	14	62	34.759
GDH2-20	2023-08-30 11:13:25	45.9876	-111.21	1557.21	15.2	14	62	34.759
GDH2-21	2023-08-30 11:17:28	45.9876	-111.21	1557.69	17.1	14	62	34.5484
GDH2-22	2023-08-30 11:17:57	45.9876	-111.21	1557.69	18.1	14	62	34.5484
GDH2-23	2023-08-30 11:23:58	45.9876	-111.21	1559.61	18.6	14	62	36.6043
GDH2-24	2023-08-30 11:24:21	45.9876	-111.21	1559.85	18.6	14	62	36.6043
GDH2-25	2023-08-30 11:30:10	45.9876	-111.21	1559.13	19.1	14	62	36.6676
GDH2-26	2023-08-30 11:30:54	45.9876	-111.21	1560.09	19.1	14	62	36.6676
GDH2-27	2023-08-30 11:34:57	45.9876	-111.21	1560.09	20.9	14	62	38.1209
GDH2-28	2023-08-30 11:35:25	45.9876	-111.209	1561.3	20.9	14	62	38.1209
GDH2-29	2023-08-30 11:41:07	45.9876	-111.209	1562.26	21.5	14	62	38.9392
GDH2-30	2023-08-30 11:41:35	45.9876	-111.209	1560.33	21.5	14	62	38.9392
GDH1-1	2023-08-28 10:36:42	45.9779	-111.19	1480.06	0	14	62	144.633
GDH1-2	2023-08-28 10:37:17	45.978	-111.19	1479.58	0	14	62	144.633
GDH1-3	2023-08-28 10:37:48	45.978	-111.19	1479.82	0.5	14	62	145.332
GDH1-4	2023-08-28 10:38:20	45.9779	-111.19	1480.06	0.5	14	62	145.332
GDH1-5	2023-08-28 11:02:34	45.9779	-111.19	1480.3	2	14	62	146.567
GDH1-6	2023-08-28 11:03:00	45.9779	-111.19	1479.34	2	14	62	146.567
GDH1-7	2023-08-28 11:19:47	45.9779	-111.19	1480.3	3.3	14	62	147.839	Corrected for stratigraphy within subsection
GDH1-8	2023-08-28 11:20:16	45.9779	-111.19	1475.98	3.3	14	62	147.839	Corrected for stratigraphy within subsection
GDH1-9	2023-08-28 11:27:40	45.9779	-111.19	1474.54	5.2	14	62	149.697	Corrected for stratigraphy within subsection
GDH1-10	2023-08-28 11:29:30	45.9779	-111.19	1475.26	5.2	14	62	149.697	Corrected for stratigraphy within subsection
GDH1-11	2023-08-28 11:32:23	45.9779	-111.19	1475.98	6.5	14	62	150.969	Corrected for stratigraphy within subsection
GDH1-12	2023-08-28 11:34:03	45.978	-111.19	1474.54	6.5	14	62	150.969	Corrected for stratigraphy within subsection
GDH1-13	2023-08-28 11:35:18	45.978	-111.19	1474.78	7.3	14	62	151.751	Corrected for stratigraphy within subsection
GDH1-14	2023-08-28 11:35:52	45.9779	-111.19	1475.98	7.3	14	62	151.751	Corrected for stratigraphy within subsection
GDH1-15	2023-08-28 11:39:10	45.978	-111.19	1477.9	9.5	14	62	153.903	Corrected for stratigraphy within subsection
GDH1-16	2023-08-28 11:42:31	45.978	-111.19	1477.9	9.5	14	62	153.903	Corrected for stratigraphy within subsection
GDH1-17	2023-08-28 11:43:13	45.9779	-111.19	1477.42	10.5	14	62	154.881	Corrected for stratigraphy within subsection
GDH1-18	2023-08-28 11:45:06	45.978	-111.19	1477.18	10.5	14	62	154.881	Corrected for stratigraphy within subsection
GDH1-19	2023-08-28 11:47:08	45.978	-111.19	1477.42	11.6	14	62	155.957	Corrected for stratigraphy within subsection
GDH1-20	2023-08-28 11:48:05	45.978	-111.19	1478.62	11.6	14	62	155.957	Corrected for stratigraphy within subsection
GDH1-21	2023-08-28 11:50:45	45.978	-111.19	1478.62	13.3	14	62	157.62	Corrected for stratigraphy within subsection
GDH1-22	2023-08-28 11:51:18	45.978	-111.19	1477.9	13.3	14	62	157.62	Corrected for stratigraphy within subsection
GDH1-23	2023-08-28 11:54:50	45.978	-111.19	1478.38	15.3	14	62	159.576	Corrected for stratigraphy within subsection
GDH1-24	2023-08-28 11:55:19	45.978	-111.19	1478.14	15.3	14	62	159.576	Corrected for stratigraphy within subsection
GDH1-25	2023-08-28 11:58:12	45.978	-111.19	1478.14	15.9	14	62	160.163	Corrected for stratigraphy within subsection
GDH1-26	2023-08-28 11:59:15	45.978	-111.19	1478.38	15.9	14	62	160.163	Corrected for stratigraphy within subsection
GDH1-27	2023-08-28 12:06:52	45.9781	-111.189	1482.23	26.7	14	62	164.163	Corrected for stratigraphy within subsection
GDH1-28	2023-08-28 12:07:34	45.9781	-111.189	1481.99	26.7	14	62	164.163	Corrected for stratigraphy within subsection
GDH1-29	2023-08-28 12:09:22	45.9781	-111.189	1482.71	27.8	14	62	165.239	Corrected for stratigraphy within subsection
GDH1-30	2023-08-28 12:09:59	45.9781	-111.189	1482.47	27.8	14	62	165.239	Corrected for stratigraphy within subsection
GDH1-31	2023-08-28 12:14:18	45.9781	-111.189	1484.15	28.9	14	62	166.315	Corrected for stratigraphy within subsection
GDH1-32	2023-08-28 12:14:56	45.9781	-111.189	1483.91	28.9	14	62	166.315	Corrected for stratigraphy within subsection
JIM1-1	2023-09-07 13:24:25	45.0942	-112.194	1821.57	0	Variable	Variable	0	Corrected for stratigraphy within subsection
JIM1-2	2023-09-07 13:25:06	45.0942	-112.194	1821.09	0	Variable	Variable	0	Corrected for stratigraphy within subsection
JIM1-3	2023-09-07 13:32:55	45.0937	-112.194	1826.62	0.8	Variable	Variable	1.09129	Corrected for stratigraphy within subsection
JIM1-4	2023-09-07 13:36:15	45.0938	-112.194	1824.45	0.8	Variable	Variable	1.09129	Corrected for stratigraphy within subsection
JIM1-5	2023-09-07 13:56:39	45.0913	-112.193	1837.67	3.8	Variable	Variable	5.31676	Corrected for stratigraphy within subsection
JIM1-6	2023-09-07 13:59:49	45.0913	-112.193	1837.43	3.8	Variable	Variable	5.31676	Corrected for stratigraphy within subsection
JIM1-7	2023-09-07 14:10:46	45.0909	-112.193	1840.56	5.4	Variable	Variable	7.50365	Corrected for stratigraphy within subsection
JIM1-8	2023-09-07 14:11:14	45.0909	-112.193	1840.8	5.4	Variable	Variable	7.50365	Corrected for stratigraphy within subsection
JIM1-9	2023-09-07 14:16:17	45.0908	-112.193	1841.52	6.8	Variable	Variable	9.44904	Corrected for stratigraphy within subsection
JIM1-10	2023-09-07 14:16:40	45.0907	-112.193	1841.04	6.8	Variable	Variable	9.44904	Corrected for stratigraphy within subsection
JIM1-11	2023-09-07 14:26:43	45.0906	-112.193	1843.68	7.6	Variable	Variable	10.6254	Corrected for stratigraphy within subsection
JIM1-12	2023-09-07 14:27:06	45.0906	-112.193	1843.44	7.6	Variable	Variable	10.6254	Corrected for stratigraphy within subsection
JIM1-13	2023-09-07 14:31:13	45.0906	-112.193	1845.12	8	Variable	Variable	11.1847	Corrected for stratigraphy within subsection
JIM1-14	2023-09-07 14:31:44	45.0906	-112.193	1844.64	8	Variable	Variable	11.1847	Corrected for stratigraphy within subsection
JIM1-15	2023-09-07 14:34:54	45.0906	-112.193	1847.04	8.8	Variable	Variable	12.3031	Corrected for stratigraphy within subsection
JIM1-16	2023-09-07 14:36:47	45.0906	-112.193	1848.01	8.8	Variable	Variable	12.3031	Corrected for stratigraphy within subsection
JIM1-17	2023-09-07 14:56:41	45.0903	-112.193	1849.21	10	Variable	Variable	13.9808	Corrected for stratigraphy within subsection
JIM1-18	2023-09-07 15:00:02	45.0902	-112.193	1849.21	10	Variable	Variable	13.9808	Corrected for stratigraphy within subsection
JIM1-19	2023-09-07 15:18:34	45.0901	-112.192	1848.49	11.5	Variable	Variable	15.98	Corrected for stratigraphy within subsection
JIM1-20	2023-09-07 15:19:02	45.0901	-112.192	1849.21	11.5	Variable	Variable	15.98	Corrected for stratigraphy within subsection
JIM1-21	2023-09-07 15:23:28	45.0899	-112.192	1849.93	12.8	Variable	Variable	17.7864	Corrected for stratigraphy within subsection
JIM1-22	2023-09-07 15:23:50	45.0899	-112.192	1850.65	12.8	Variable	Variable	17.7864	Corrected for stratigraphy within subsection
JIM1-23	2023-09-07 15:32:10	45.0898	-112.192	1852.09	14.7	Variable	Variable	20.5017	Corrected for stratigraphy within subsection
JIM1-24	2023-09-07 15:32:37	45.0898	-112.192	1852.33	14.7	Variable	Variable	20.5017	Corrected for stratigraphy within subsection
JIM1-25	2023-09-07 15:41:38	45.0897	-112.192	1854.01	16.5	Variable	Variable	23.0121	Corrected for stratigraphy within subsection
JIM1-26	2023-09-07 15:42:15	45.0897	-112.192	1855.22	16.5	Variable	Variable	23.0121	Corrected for stratigraphy within subsection
JIM1-27	2023-09-07 15:45:48	45.0894	-112.191	1857.14	18.5	Variable	Variable	25.8014	Corrected for stratigraphy within subsection
JIM1-28	2023-09-07 15:46:15	45.0894	-112.191	1857.62	18.5	Variable	Variable	25.8014	Corrected for stratigraphy within subsection
JIM1-29	2023-09-07 15:58:23	45.0894	-112.191	1858.34	19.3	Variable	Variable	26.9172	Corrected for stratigraphy within subsection
JIM1-30	2023-09-07 15:58:59	45.0894	-112.191	1858.1	19.3	Variable	Variable	26.9172	Corrected for stratigraphy within subsection
JIM1-31	2023-09-07 16:02:03	45.0892	-112.191	1857.38	20.5	Variable	Variable	28.5908	Corrected for stratigraphy within subsection
JIM1-32	2023-09-07 16:02:29	45.0893	-112.191	1857.38	20.5	Variable	Variable	28.5908	Corrected for stratigraphy within subsection
JIM1-33	2023-09-07 16:08:50	45.0892	-112.191	1859.54	21.3	Variable	Variable	29.7065	Corrected for stratigraphy within subsection
JIM1-34	2023-09-07 16:09:24	45.0892	-112.191	1858.82	21.3	Variable	Variable	29.7065	Corrected for stratigraphy within subsection
JIM1-35	2023-09-07 16:20:48	45.089	-112.191	1861.7	25	Variable	Variable	34.8668	Corrected for stratigraphy within subsection
JIM1-36	2023-09-07 16:21:15	45.0889	-112.191	1862.67	25	Variable	Variable	34.8668	Corrected for stratigraphy within subsection
JIM1-37	2023-09-07 16:30:05	45.0889	-112.191	1868.19	25.5	Variable	Variable	35.5642	Corrected for stratigraphy within subsection
JIM1-38	2023-09-07 16:32:49	45.0889	-112.191	1868.43	25.5	Variable	Variable	35.5642	Corrected for stratigraphy within subsection
JIM1-39	2023-09-07 16:43:02	45.0889	-112.191	1869.15	27.7	Variable	Variable	38.6324	Corrected for stratigraphy within subsection
JIM1-40	2023-09-07 16:43:28	45.0889	-112.191	1869.64	27.7	Variable	Variable	38.6324	Corrected for stratigraphy within subsection
JIM1-41	2023-09-07 16:48:44	45.0891	-112.191	1872.04	29.5	Variable	Variable	41.1428	Corrected for stratigraphy within subsection
JIM1-42	2023-09-07 16:49:06	45.0891	-112.191	1873.24	29.5	Variable	Variable	41.1428	Corrected for stratigraphy within subsection
JIM1-43	2023-09-07 16:53:06	45.089	-112.191	1873.48	31.3	Variable	Variable	43.6533	Corrected for stratigraphy within subsection
JIM1-44	2023-09-07 16:53:32	45.089	-112.191	1874.92	31.3	Variable	Variable	43.6533	Corrected for stratigraphy within subsection
JIM1-45	2023-09-10 09:28:57	45.0887	-112.191	1816.04	32.6	Variable	Variable	45.5288	Corrected for stratigraphy within subsection
JIM1-46	2023-09-10 09:29:21	45.0886	-112.191	1843.2	32.6	Variable	Variable	45.5288	Corrected for stratigraphy within subsection
JIM1-47	2023-09-10 09:33:44	45.0884	-112.19	1871.8	34.7	Variable	Variable	48.4617	Corrected for stratigraphy within subsection
JIM1-48	2023-09-10 09:34:08	45.0884	-112.19	1872.52	34.7	Variable	Variable	48.4617	Corrected for stratigraphy within subsection
JIM1-49	2023-09-10 09:41:10	45.0884	-112.19	1875.64	36.3	Variable	Variable	50.6962	Corrected for stratigraphy within subsection
JIM1-50	2023-09-10 09:41:43	45.0884	-112.19	1876.85	36.3	Variable	Variable	50.6962	Corrected for stratigraphy within subsection
JIM1-51	2023-09-10 09:49:37	45.0881	-112.19	1874.2	38.3	Variable	Variable	53.4894	Corrected for stratigraphy within subsection
JIM1-52	2023-09-10 09:50:02	45.0881	-112.19	1875.16	38.3	Variable	Variable	53.4894	Corrected for stratigraphy within subsection
JIM1-53	2023-09-10 09:58:07	45.0878	-112.19	1876.36	40	Variable	Variable	55.8636	Corrected for stratigraphy within subsection
JIM1-54	2023-09-10 09:59:08	45.0878	-112.19	1875.64	40	Variable	Variable	55.8636	Corrected for stratigraphy within subsection
JIM1-55	2023-09-10 10:07:01	45.0877	-112.19	1878.29	42	Variable	Variable	58.6568	Corrected for stratigraphy within subsection
JIM1-56	2023-09-10 10:07:27	45.0877	-112.19	1878.77	42	Variable	Variable	58.6568	Corrected for stratigraphy within subsection
JIM1-57	2023-09-10 10:05:16	45.0877	-112.19	1880.21	44.7	Variable	Variable	62.4276	Corrected for stratigraphy within subsection
JIM1-58	2023-09-10 10:05:43	45.0877	-112.19	1880.69	44.7	Variable	Variable	62.4276	Corrected for stratigraphy within subsection
JIM1-59	2023-09-10 10:11:59	45.0876	-112.189	1881.65	46.8	Variable	Variable	65.3604	Corrected for stratigraphy within subsection
JIM1-60	2023-09-10 10:12:22	45.0876	-112.189	1881.89	46.8	Variable	Variable	65.3604	Corrected for stratigraphy within subsection
JIM1-61	2023-09-10 10:20:26	45.0874	-112.189	1884.54	50	Variable	Variable	69.8295	Corrected for stratigraphy within subsection
JIM1-62	2023-09-10 10:20:48	45.0874	-112.189	1886.46	50	Variable	Variable	69.8295
JIM2-1	2023-09-10 11:27:28	45.0254	-112.201	2052.04	0	2	327	235.415	Corrected for GPS elevation difference with the top of JIM1
JIM2-2	2023-09-10 11:27:58	45.0254	-112.201	2053.01	0	2	327	235.415
JIM2-3	2023-09-10 11:32:12	45.0254	-112.202	2054.45	2	2	327	238.117
JIM2-4	2023-09-10 11:32:38	45.0254	-112.202	2054.69	2	2	327	238.117
JIM2-5	2023-09-10 11:37:15	45.0254	-112.202	2059.98	3.5	2	327	242.953
JIM2-6	2023-09-10 11:37:44	45.0254	-112.202	2058.29	3.5	2	327	242.953
JIM2-7	2023-09-10 11:43:32	45.0255	-112.202	2060.7	5	2	327	244.915
JIM2-8	2023-09-10 11:43:53	45.0255	-112.202	2060.46	5	2	327	244.915
JIM2-9	2023-09-10 11:53:19	45.0256	-112.202	2063.82	7.9	2	327	249.483
JIM2-10	2023-09-10 11:53:40	45.0256	-112.202	2065.74	7.9	2	327	249.483
JIM2-11	2023-09-10 11:57:21	45.0256	-112.202	2066.94	8.8	2	327	251.737
JIM2-12	2023-09-10 11:57:48	45.0256	-112.202	2067.18	8.8	2	327	251.737
JIM2-13	2023-09-10 12:06:46	45.0256	-112.202	2068.63	9.4	2	327	253.678
JIM2-14	2023-09-10 12:07:11	45.0256	-112.202	2068.87	9.4	2	327	253.678
JIM2-15	2023-09-10 12:49:53	45.0255	-112.204	2079.68	29.9	2	327	266.506
JIM2-16	2023-09-10 12:50:20	45.0255	-112.204	2079.44	29.9	2	327	266.506
JIM2-17	2023-09-10 12:52:13	45.0255	-112.204	2084.01	32.9	2	327	271.493
JIM2-18	2023-09-10 12:52:42	45.0256	-112.204	2084.25	32.9	2	327	271.493
JIM2-19	2023-09-10 12:58:20	45.0256	-112.204	2089.3	34.5	2	327	276.204
JIM2-20	2023-09-10 12:58:43	45.0256	-112.204	2088.09	34.5	2	327	276.204
JIM2-21	2023-09-10 12:59:09	45.0256	-112.204	2089.3	35.3	2	327	277.154
JIM2-22	2023-09-10 12:59:30	45.0256	-112.204	2090.02	35.3	2	327	277.154
JIM2-23	2023-09-10 13:05:36	45.0256	-112.204	2092.42	37.5	2	327	280.456
JIM2-24	2023-09-10 13:06:01	45.0256	-112.204	2092.9	37.5	2	327	280.456
JIM2-25	2023-09-10 13:15:24	45.0257	-112.204	2097.95	41.3	2	327	286.179
JIM2-26	2023-09-10 13:16:16	45.0256	-112.204	2098.19	41.3	2	327	286.179
JIM2-27	2023-09-10 13:25:56	45.0256	-112.204	2101.55	43.5	2	327	290.449
JIM2-28	2023-09-10 13:26:19	45.0256	-112.204	2103.23	43.5	2	327	290.449
JIM2-29	2023-09-10 13:33:07	45.0257	-112.204	2103.96	46.5	2	327	292.928
JIM2-30	2023-09-10 13:35:50	45.0256	-112.204	2105.4	46.5	2	327	292.928
JIM2-31	2023-09-10 13:47:48	45.0257	-112.204	2106.12	48	2	327	294.947
JIM2-32	2023-09-10 13:48:13	45.0256	-112.204	2106.84	48	2	327	294.947
JIM2-33	2023-09-10 13:56:15	45.0257	-112.204	2107.56	50.8	2	327	295.783
JIM2-34	2023-09-10 13:56:39	45.0256	-112.204	2107.08	50.8	2	327	295.783
JIM2-35	2023-09-10 14:13:32	45.0258	-112.204	2108.76	52.2	2	327	297.3
JIM2-36	2023-09-10 14:13:59	45.0258	-112.204	2107.8	52.2	2	327	297.3
JIM2-37	2023-09-10 14:15:41	45.0257	-112.204	2111.17	55	2	327	300.46
JIM2-38	2023-09-10 14:16:04	45.0257	-112.204	2111.89	55	2	327	300.46
JIM2-39	2023-09-10 14:24:09	45.0259	-112.205	2115.97	59.3	2	327	305.81
JIM2-40	2023-09-10 14:24:30	45.0258	-112.205	2116.69	59.3	2	327	305.81
JIM2-41	2023-09-10 14:30:10	45.026	-112.204	2117.41	59.8	2	327	306.693
JIM2-42	2023-09-10 14:30:34	45.026	-112.204	2116.45	59.8	2	327	306.693
JIM2-43	2023-09-10 14:36:59	45.0259	-112.204	2119.58	61.3	2	327	308.6
JIM2-44	2023-09-10 14:37:28	45.0259	-112.204	2118.61	61.3	2	327	308.6
JIM2-45	2023-09-10 14:40:54	45.0259	-112.204	2119.58	62.7	2	327	309.024
JIM2-46	2023-09-10 14:41:16	45.0259	-112.204	2119.58	62.7	2	327	309.024
JIM3-1	2023-09-10 15:01:21	45.0275	-112.204	2128.95	67.7	2	327	322.505
JIM3-2	2023-09-10 15:01:44	45.0275	-112.204	2128.71	67.7	2	327	322.505
JIM3-3	2023-09-10 15:06:02	45.0275	-112.204	2132.07	69.5	2	327	326.286
JIM3-4	2023-09-10 15:06:35	45.0275	-112.204	2132.79	69.5	2	327	326.286
JIM3-5	2023-09-10 15:10:30	45.0275	-112.204	2135.2	71.5	2	327	329.163
JIM3-6	2023-09-10 15:10:51	45.0275	-112.204	2134.96	71.5	2	327	329.163
JIM3-7	2023-09-10 15:18:52	45.0274	-112.204	2136.16	72.9	2	327	330.997
JIM3-8	2023-09-10 15:20:24	45.0274	-112.204	2137.84	72.9	2	327	330.997
JIM3-9	2023-09-10 15:30:58	45.0276	-112.204	2144.57	74.7	2	327	338.876
JIM3-10	2023-09-10 15:31:44	45.0276	-112.204	2143.85	74.7	2	327	338.876
MTG2-1	2023-09-05 14:52:45	45.8932	-112.696	1743.22	0	42	75	0
MTG2-2	2023-09-05 15:03:53	45.8932	-112.696	1743.22	1.3	42	75	2.16232
MTG2-3	2023-09-05 15:06:03	45.8932	-112.696	1742.26	2.4	42	75	1.71626
MTG2-4	2023-09-05 15:15:55	45.8932	-112.696	1743.22	4	42	75	7.86521
MTG2-5	2023-09-05 15:18:45	45.8932	-112.696	1744.18	5.4	42	75	9.61765
MTG1-1	2023-09-05 09:47:58	45.8946	-112.693	1716.31	0	23	83	193.076
MTG1-2	2023-09-05 09:50:47	45.8946	-112.693	1719.19	1.6	23	83	198.934
MTG1-3	2023-09-05 09:56:27	45.8945	-112.693	1721.83	2.6	23	83	203.573
MTG1-4	2023-09-05 10:04:53	45.8946	-112.692	1727.12	6.2	23	83	213.056
MTG1-5	2023-09-05 10:10:41	45.8946	-112.692	1729.28	7.7	23	83	216.379
MTG1-6	2023-09-05 10:26:56	45.8944	-112.692	1730.01	9.2	23	83	223.855
MTG1-7	2023-09-05 10:37:44	45.8944	-112.692	1731.69	11.2	23	83	228.163
MTG1-8	2023-09-05 10:51:31	45.8944	-112.692	1736.73	12.7	Variable	Variable	229.428	Corrected for stratigraphy within subsection
MTG1-9	2023-09-05 11:02:40	45.8945	-112.692	1732.89	13.9	Variable	Variable	232.016	Corrected for stratigraphy within subsection
MTG1-10	2023-09-05 11:10:45	45.8948	-112.692	1732.17	15.6	Variable	Variable	235.01	Corrected for stratigraphy within subsection
MTG1-11	2023-09-05 11:22:10	45.895	-112.692	1731.93	15.6	Variable	Variable	234.253	Corrected for stratigraphy within subsection
MTG1-12	2023-09-05 11:38:32	45.8951	-112.691	1735.53	15.6	Variable	Variable	234.253	Corrected for stratigraphy within subsection
MTG1-13	2023-09-05 11:51:54	45.8955	-112.691	1735.77	17.6	Variable	Variable	238.13	Corrected for stratigraphy within subsection
MTG1-14	2023-09-05 12:04:04	45.8956	-112.691	1732.89	18.7	Variable	Variable	239.655	Corrected for stratigraphy within subsection
MTG1-15	2023-09-05 12:17:34	45.8957	-112.691	1734.09	19.9	Variable	Variable	241.247	Corrected for stratigraphy within subsection
MTG1-16	2023-09-05 12:25:52	45.8963	-112.69	1735.77	24.5	Variable	Variable	247.607	Corrected for stratigraphy within subsection
MTG1-17	2023-09-05 12:32:37	45.8964	-112.69	1735.29	25.1	Variable	Variable	248.437	Corrected for stratigraphy within subsection
MTG1-18	2023-09-05 13:43:40	45.9011	-112.688	1729.28	28.1	Variable	Variable	253.016	Corrected for stratigraphy within subsection
RUS1-1	2023-09-02 12:09:12	46.61	-113.106	1260.65	0	14	252	0
RUS1-2	2023-09-02 12:10:20	46.61	-113.106	1262.33	0	14	252	0
RUS1-3	2023-09-02 12:11:38	46.6099	-113.106	1263.05	0.7	14	252	3.55723
RUS1-4	2023-09-02 12:12:18	46.6099	-113.106	1262.81	0.7	14	252	3.55723
RUS1-5	2023-09-02 12:18:16	46.6099	-113.106	1265.21	1.5	14	252	6.23991
RUS1-6	2023-09-02 12:19:32	46.6099	-113.106	1265.93	1.5	14	252	6.23991
RUS1-7	2023-09-02 12:19:32	46.6099	-113.106	1265.93	2.2	14	252	6.65173
RUS1-8	2023-09-02 12:19:32	46.6099	-113.106	1265.93	2.2	14	252	6.65173
RUS1-9	2023-09-02 12:46:42	46.6092	-113.106	1265.21	2.9	14	252	13.8694
RUS1-10	2023-09-02 12:47:14	46.6092	-113.106	1265.69	2.9	14	252	13.8694
RUS1-11	2023-09-02 13:07:30	46.6071	-113.107	1268.82	6.1	14	252	45.2648
RUS1-12	2023-09-02 13:07:56	46.6071	-113.107	1268.34	6.1	14	252	45.2648
RUS1-13	2023-09-02 13:09:20	46.6071	-113.107	1268.34	6.7	14	252	46.7096
RUS1-14	2023-09-02 13:10:05	46.6071	-113.107	1268.58	6.7	14	252	46.7096
RUS1-15	2023-09-02 13:11:23	46.6071	-113.107	1268.58	7.7	14	252	47.135
RUS1-16	2023-09-02 13:11:55	46.6071	-113.107	1268.82	7.7	14	252	47.135
RUS1-17	2023-09-02 13:11:55	46.6071	-113.107	1268.82	8	14	252	47.2603
RUS1-18	2023-09-02 13:11:55	46.6071	-113.107	1268.82	8	14	252	47.2603
RUS1-19	2023-09-02 13:54:56	46.6071	-113.107	1276.03	9	14	252	56.4264
RUS1-20	2023-09-02 13:55:23	46.6071	-113.107	1276.51	9	14	252	56.4264
RUS1-21	2023-09-02 13:55:47	46.6071	-113.107	1276.27	9.2	14	252	56.9195
RUS1-22	2023-09-02 13:56:25	46.6071	-113.107	1276.75	9.2	14	252	56.9195
RUS1-23	2023-09-02 13:49:19	46.6051	-113.108	1281.55	12.2	14	252	98.5584
RUS1-24	2023-09-02 14:00:05	46.6051	-113.108	1281.07	12.2	14	252	98.5584
RUS1-25	2023-09-02 14:06:01	46.6048	-113.109	1283.72	13.4	14	252	113.41
RUS1-26	2023-09-02 14:07:18	46.6048	-113.109	1284.92	13.4	14	252	113.41
RUS1-27	2023-09-02 14:13:05	46.6045	-113.109	1286.12	15	14	252	123.966
RUS1-28	2023-09-02 14:13:33	46.6045	-113.109	1287.32	15	14	252	123.966
RUS1-29	2023-09-02 14:27:42	46.6044	-113.109	1292.13	18	14	252	134.847
RUS1-30	2023-09-02 14:28:11	46.6044	-113.109	1292.37	18	14	252	134.847
RUS2-1	2023-09-03 09:22:31	46.5968	-113.111	1307.03	0	6	242	149.508	Corrected for GPS elevation difference with the top of RUS1
RUS2-2	2023-09-03 09:22:56	46.5968	-113.111	1306.31	0	6	242	149.508
RUS2-3	2023-09-03 09:35:55	46.5968	-113.112	1309.43	2.5	6	242	153.861
RUS2-4	2023-09-03 09:36:24	46.5968	-113.112	1308.71	2.5	6	242	153.861
RUS2-5	2023-09-03 09:51:31	46.5951	-113.113	1315.2	5.5	6	242	180.339
RUS2-6	2023-09-03 09:52:02	46.5951	-113.113	1315.44	5.5	6	242	180.339
RUS2-7	2023-09-03 10:12:33	46.5946	-113.114	1314.24	7	6	242	186.232
RUS2-8	2023-09-03 10:13:03	46.5946	-113.114	1313.04	7	6	242	186.232
RUS2-9	2023-09-03 10:24:32	46.5944	-113.115	1315.68	9	6	242	194.48
RUS2-10	2023-09-03 10:25:27	46.5945	-113.115	1316.64	9	6	242	194.48
RUS2-11	2023-09-03 10:26:05	46.5944	-113.115	1316.88	9.7	6	242	195.674
RUS2-12	2023-09-03 10:26:34	46.5944	-113.115	1317.12	9.7	6	242	195.674
RUS2-13	2023-09-03 10:31:12	46.5944	-113.115	1317.6	10.8	6	242	196.628
RUS2-14	2023-09-03 10:31:44	46.5944	-113.115	1317.84	10.8	6	242	196.628
RUS2-15	2023-09-03 10:35:49	46.5944	-113.115	1318.56	11.8	6	242	197.909
RUS2-16	2023-09-03 10:36:19	46.5944	-113.115	1318.8	11.8	6	242	197.909
RUS2-17	2023-09-03 10:44:30	46.5943	-113.115	1320.01	12.8	6	242	201.28
RUS2-18	2023-09-03 10:45:02	46.5943	-113.115	1319.77	12.8	6	242	201.28
RUS2-19	2023-09-03 10:49:40	46.5943	-113.115	1321.69	14.8	6	242	203.389
RUS2-20	2023-09-03 10:50:20	46.5944	-113.115	1321.93	14.8	6	242	203.389
RUS2-21	2023-09-03 11:03:25	46.594	-113.115	1320.97	15.5	6	242	207.334
RUS2-22	2023-09-03 11:03:51	46.594	-113.115	1321.45	15.5	6	242	207.334
RUS2-23	2023-09-03 11:10:11	46.5937	-113.116	1319.04	16	6	242	210.153
RUS2-24	2023-09-03 11:12:28	46.5937	-113.116	1319.04	16	6	242	210.153
RUS2-25	2023-09-03 11:17:14	46.5936	-113.116	1317.84	16.8	6	242	209.847
RUS2-26	2023-09-03 11:17:40	46.5937	-113.116	1317.84	16.8	6	242	209.847
RUS2-27	2023-09-03 11:20:06	46.5936	-113.116	1320.49	17.5	6	242	214.12
RUS2-28	2023-09-03 11:20:38	46.5936	-113.116	1320.97	17.5	6	242	214.12
RUS2-29	2023-09-03 11:24:03	46.5935	-113.116	1321.21	18.3	6	242	215.677
RUS2-30	2023-09-03 11:24:33	46.5935	-113.116	1321.45	18.3	6	242	215.677
RUS2-31	2023-09-03 11:31:04	46.5931	-113.116	1321.69	19.3	6	242	221.037
RUS2-32	2023-09-03 11:31:37	46.5932	-113.116	1321.45	19.3	6	242	221.037
RUS2-33	2023-09-03 11:33:48	46.5931	-113.117	1322.89	20.3	6	242	223.347
RUS2-34	2023-09-03 11:34:14	46.5932	-113.117	1324.09	20.3	6	242	223.347
RUS2-35	2023-09-03 11:41:22	46.593	-113.117	1322.89	21.3	6	242	224.949
RUS2-36	2023-09-03 11:41:53	46.593	-113.117	1323.37	21.3	6	242	224.949
RUS2-37	2023-09-03 11:58:33	46.5929	-113.117	1326.01	22.3	6	242	231.119
RUS2-38	2023-09-03 11:59:07	46.5929	-113.117	1326.25	22.3	6	242	231.119
RUS2-39	2023-09-03 12:03:07	46.5928	-113.118	1326.74	24.3	6	242	236.165
RUS2-40	2023-09-03 12:03:07	46.5928	-113.118	1326.74	24.3	6	242	236.165
RUS2-41	2023-09-03 12:06:30	46.5927	-113.118	1327.22	24.8	6	242	238.395
RUS2-42	2023-09-03 12:06:58	46.5927	-113.118	1327.7	24.8	6	242	238.395
RUS2-43	2023-09-03 12:22:42	46.5927	-113.118	1327.46	25.8	6	242	239.28
RUS2-44	2023-09-03 12:23:24	46.5927	-113.118	1327.22	25.8	6	242	239.28
RUS2-45	2023-09-03 12:25:06	46.5926	-113.118	1326.98	26.8	6	242	240.855
RUS2-46	2023-09-03 12:25:40	46.5926	-113.118	1327.22	26.8	6	242	240.855
RUS2-47	2023-09-03 12:31:18	46.5924	-113.118	1328.18	27.8	6	242	244.659
RUS2-48	2023-09-03 12:31:47	46.5925	-113.118	1327.7	27.8	6	242	244.659
RYA1-1	2023-09-09 11:16:48	45.1223	-112.212	1814.36	0	10	245	0
RYA1-2	2023-09-09 11:17:25	45.1223	-112.212	1819.89	0	10	245	0
RYA1-3	2023-09-09 11:26:57	45.1227	-112.213	1829.5	3	10	245	19.0128
RYA1-4	2023-09-09 11:27:32	45.1227	-112.213	1828.3	3	10	245	19.0128
RYA1-5	2023-09-09 11:33:29	45.1229	-112.213	1833.59	5.5	10	245	21.3221
RYA1-6	2023-09-09 11:33:56	45.1229	-112.213	1833.83	5.5	10	245	21.3221
RYA1-7	2023-09-09 11:40:17	45.1229	-112.213	1835.51	7	10	245	24.2544
RYA1-8	2023-09-09 11:40:40	45.123	-112.213	1836.23	7	10	245	24.2544
RYA1-9	2023-09-09 11:45:11	45.1229	-112.213	1838.87	8.7	10	245	28.2903
RYA1-10	2023-09-09 11:45:32	45.1229	-112.213	1839.11	8.7	10	245	28.2903
RYA1-11	2023-09-09 11:48:42	45.123	-112.213	1840.56	10	10	245	29.808
RYA1-12	2023-09-09 11:49:04	45.123	-112.213	1840.56	10	10	245	29.808
RYA1-13	2023-09-09 11:51:51	45.123	-112.213	1841.52	11.5	10	245	31.332
RYA1-14	2023-09-09 11:52:34	45.123	-112.213	1842.24	11.5	10	245	31.332
RYA1-15	2023-09-09 11:57:38	45.1231	-112.213	1844.16	13.4	10	245	34.409
RYA1-16	2023-09-09 11:58:08	45.1231	-112.213	1845.12	13.4	10	245	34.409
RYA1-17	2023-09-09 12:02:42	45.123	-112.213	1846.56	15	10	245	37.3176
RYA1-18	2023-09-09 12:03:15	45.1231	-112.213	1845.84	15	10	245	37.3176
RYA1-19	2023-09-09 12:14:22	45.123	-112.213	1846.32	16	10	245	38.5125
RYA1-20	2023-09-09 12:16:59	45.123	-112.213	1848.49	16	10	245	38.5125
RYA1-21	2023-09-09 12:18:38	45.1231	-112.213	1840.8	19.5	10	245	34.0156
RYA1-22	2023-09-09 12:19:19	45.1231	-112.213	1843.68	19.5	10	245	34.0156
RYA1-23	2023-09-09 12:27:07	45.1231	-112.213	1853.05	21.2	10	245	46.1741
RYA1-24	2023-09-09 12:27:29	45.1231	-112.213	1854.25	21.2	10	245	46.1741
RYA1-25	2023-09-09 12:34:37	45.1232	-112.213	1856.9	23.2	10	245	49.6809
RYA1-26	2023-09-09 12:35:09	45.1232	-112.213	1856.18	23.2	10	245	49.6809
RYA1-27	2023-09-09 13:34:27	45.1227	-112.213	1856.9	24.3	10	245	56.7106
RYA1-28	2023-09-09 13:34:54	45.1228	-112.213	1858.1	24.3	10	245	56.7106
RYA1-29	2023-09-09 13:38:32	45.1227	-112.213	1861.95	27.1	10	245	61.3748
RYA1-30	2023-09-09 13:39:02	45.1227	-112.213	1861.46	27.1	10	245	61.3748
RYA1-31	2023-09-09 13:52:56	45.1223	-112.214	1860.5	27.4	10	245	66.4143
RYA1-32	2023-09-09 13:53:26	45.1223	-112.214	1860.02	27.4	10	245	66.4143
RYA2-0x	2023-09-09 14:32:44	45.1212	-112.213	1862.43	0	10	245	72.6363
RYA2-0y	2023-09-09 14:33:42	45.1212	-112.213	1863.15	0	10	245	72.6363
RYA2-1	2023-09-09 14:31:26	45.1212	-112.213	1861.95	0.5	10	245	73.1363
RYA2-2	2023-09-09 14:31:54	45.1212	-112.213	1861.95	0.5	10	245	73.1363
RYA2-3	2023-09-09 14:13:55	45.1212	-112.213	1863.63	2.5	10	245	74.6692
RYA2-4	2023-09-09 14:14:14	45.1212	-112.213	1864.35	2.5	10	245	74.6692
RYA2-5	2023-09-09 14:45:37	45.1213	-112.213	1867.47	4.5	10	245	78.7452
RYA2-6	2023-09-09 14:46:00	45.1213	-112.213	1867.71	4.5	10	245	78.7452
RYA2-7	2023-09-09 15:07:33	45.1212	-112.214	1867.23	4.8	10	245	80.2873
RYA2-8	2023-09-09 15:07:53	45.1212	-112.213	1867.47	4.8	10	245	80.2873
RYA2-9	2023-09-09 15:11:49	45.1212	-112.214	1870.36	6.5	10	245	83.9265
RYA2-10	2023-09-09 15:12:33	45.1212	-112.214	1871.08	6.5	10	245	83.9265
RYA2-11	2023-09-09 15:19:50	45.1212	-112.214	1875.88	10.5	10	245	90.0151
RYA2-12	2023-09-09 15:20:15	45.1212	-112.214	1875.64	10.5	10	245	90.0151
RYA2-13	2023-09-09 15:22:54	45.1212	-112.214	1877.33	12.5	10	245	92.2667
RYA2-14	2023-09-09 15:23:16	45.1212	-112.214	1877.33	12.5	10	245	92.2667
RYA2-15	2023-09-09 16:15:03	45.1212	-112.214	1881.89	13.9	10	245	97.9684
RYA2-16	2023-09-09 16:15:29	45.1212	-112.214	1883.57	13.9	10	245	97.9684
RYA2-17	2023-09-09 15:46:47	45.1212	-112.214	1881.41	17	10	245	101.068	Corrected for stratigraphy within subsection
RYA2-18	2023-09-09 15:47:26	45.1212	-112.214	1882.37	17	10	245	101.068	Corrected for stratigraphy within subsection
RYA2-19	2023-09-09 16:02:42	45.1212	-112.214	1890.78	20	10	245	108.129
RYA2-20	2023-09-09 16:03:20	45.1212	-112.214	1890.78	20	10	245	108.129
RYA2-21	2023-09-09 16:06:09	45.1212	-112.214	1894.15	21.5	10	245	112.484
RYA2-22	2023-09-09 16:06:09	45.1212	-112.214	1894.15	21.5	10	245	112.484
TPR1-1	2023-08-29 10:12:39	45.8923	-111.552	1393.55	0	16	74	0
TPR1-2	2023-08-29 10:13:19	45.8149	-112.076	1398.35	0	16	74	0
TPR1-3	2023-08-29 10:17:48	45.8148	-112.076	1405.32	10	16	74	10.7911
TPR1-4	2023-08-29 10:18:27	45.8148	-112.076	1406.76	10	16	74	10.7911
TPR1-5	2023-08-29 10:20:11	45.8148	-112.076	1408.45	10.4	16	74	13.982
TPR1-6	2023-08-29 10:21:07	45.8148	-112.076	1409.41	10.4	16	74	13.982
TPR1-7	2023-08-29 10:24:34	45.8148	-112.076	1409.65	11.3	16	74	14.0164
TPR1-8	2023-08-29 10:25:05	45.8148	-112.076	1409.89	11.3	16	74	14.0164
TPR1-9	2023-08-29 10:26:33	45.8148	-112.076	1409.17	12.3	16	74	16.1898
TPR1-10	2023-08-29 10:27:06	45.8148	-112.076	1409.89	12.3	16	74	16.1898
TPR1-11	2023-08-29 11:01:45	45.8157	-112.075	1396.19	23.3	16	74	27.6066
TPR1-12	2023-08-29 11:03:13	45.8157	-112.075	1396.91	23.3	16	74	27.6066
TPR1-13	2023-08-29 11:05:35	45.8155	-112.075	1400.04	25	16	74	29.6613
TPR1-14	2023-08-29 11:06:36	45.8155	-112.075	1400.52	25	16	74	29.6613
TPR1-15	2023-08-29 11:26:55	45.8155	-112.075	1399.31	26.8	16	74	29.2065
TPR1-16	2023-08-29 11:29:20	45.8155	-112.075	1399.79	26.8	16	74	29.2065
TPR1-17	2023-08-29 11:30:56	45.8157	-112.075	1401.24	30	16	74	35.6425
TPR1-18	2023-08-29 11:32:26	45.8157	-112.075	1400.52	30	16	74	35.6425
TPR1-19	2023-08-29 11:56:02	45.8158	-112.074	1414.21	40.5	16	74	70.3464
TPR1-20	2023-08-29 11:56:41	45.8158	-112.074	1415.18	40.5	16	74	70.3464
TPR2-1	2023-08-29 12:31:09	45.8179	-112.067	1419.02	0	10	59	74.1917	Corrected for GPS elevation difference with the top of TPR1
TPR2-2	2023-08-29 12:31:56	45.8179	-112.067	1417.82	0	10	59	74.1917
TPR2-3	2023-08-29 12:46:31	45.818	-112.067	1424.31	5.8	10	59	89.4649
TPR2-4	2023-08-29 12:47:11	45.818	-112.067	1424.07	5.8	10	59	89.4649
TPR2-5	2023-08-29 13:00:36	45.818	-112.067	1426.95	6.8	10	59	92.2649
TPR2-6	2023-08-29 13:00:59	45.818	-112.067	1425.99	6.8	10	59	92.2649
TPR2-7	2023-08-29 13:17:35	45.8181	-112.067	1428.39	8.2	10	59	93.4875
TPR2-8	2023-08-29 13:18:02	45.8181	-112.067	1428.15	8.2	10	59	93.4875
TPR2-9	2023-08-29 13:19:04	45.8181	-112.067	1430.56	10.4	10	59	94.738
TPR2-10	2023-08-29 13:19:32	45.8181	-112.067	1430.8	10.4	10	59	94.738
TPR2-11	2023-08-29 13:33:39	45.8182	-112.067	1432.72	12.2	10	59	96.8087
TPR2-12	2023-08-29 13:34:07	45.8182	-112.067	1431.28	12.2	10	59	96.8087
