# Supplementary material for: Yellowstone plume drives drainage reorganization in the early Miocene
Source: Sci Adv. 2025 Nov 19;11(47):eadz4275. doi: 10.1126/sciadv.adz4275 (PMC12629190; doi:10.1126/sciadv.adz4275)
Supplement: Supplementary file 2 — Data S1 to S3 [file sciadv.adz4275_data_s1_to_s3.zip › adz4275_data_s2.xlsx]

## Sheet: Bedding planes
Site	Formation	Dip (°)	Dip direction (°)	Number of sun compass measurements	Average measured anomaly (°)	Declination anomaly from IGRF (°)	Dip direction corrected (°)	Comment
BOB1	Renova	2	40	38	12.62	11.6	52.62
BOB1	Renova	4	50	38	12.62	11.6	62.62
MLK1	Renova	5	51	114	12.74	11.57	63.74
MLK1	Renova	7	51	114	12.74	11.57	63.74
MLK2	Sixmile Creek	10	40	114	12.74	11.57	52.74
MLK2	Sixmile Creek	5	55	114	12.74	11.57	67.74
MLK3	Renova	7	55	114	12.74	11.57	67.74
MLK3	Renova	5	50	114	12.74	11.57	62.74
MLK3	Renova	5	45	114	12.74	11.57	57.74
MLK4	Renova	3	68	114	12.74	11.57	80.74
MLK4	Renova	4	76	114	12.74	11.57	88.74
MLK4	Renova	4	46	114	12.74	11.57	58.74
MLK4	Renova	6	53	114	12.74	11.57	65.74
GDH1	Sixmile Creek	16	50	61	12.93	11.49	62.93
GDH1	Sixmile Creek	13	45	61	12.93	11.49	57.93
GDH1	Sixmile Creek	13	46	61	12.93	11.49	58.93
GDH1	Sixmile Creek	13	35	61	12.93	11.49	47.93
GDH2	Sixmile Creek	5	70	61	12.93	11.49	82.93	Excluded from mean
GDH2	Sixmile Creek	14	68	61	12.93	11.49	80.93	Best estimate; used for tilt correction
JIM1	Sixmile Creek	5	115	88	11.81	11.75	126.81
JIM1	Sixmile Creek	5	120	88	11.81	11.75	131.81
JIM1	Sixmile Creek	7	70	88	11.81	11.75	81.81
JIM1	Sixmile Creek	3	75	88	11.81	11.75	86.81
JIM1	Sixmile Creek	7	52	88	11.81	11.75	63.81
JIM1	Sixmile Creek	2	60	88	11.81	11.75	71.81
JIM1	Renova	13	66	88	11.81	11.75	77.81
JIM1	Renova	4	253	88	11.81	11.75	264.81
JIM1_top	Sixmile Creek	4	98	88	11.81	11.75	109.81
JIM1_top	Sixmile Creek	3	95	88	11.81	11.75	106.81
JIM2_bottom	Sixmile Creek	2	300	88	11.81	11.75	311.81
JIM2_bottom	Sixmile Creek	3	310	88	11.81	11.75	321.81
JIM2_top	Sixmile Creek	2	335	88	11.81	11.75	346.81
MTG1	Sixmile Creek	3	130	11	13.39	12.1	143.39
MTG1	Sixmile Creek	9	63	11	13.39	12.1	76.39
MTG1	Sixmile Creek	8	51	11	13.39	12.1	64.39
MTG1	Sixmile Creek	20	223	11	13.39	12.1	236.39
MTG1	Sixmile Creek	12	280	11	13.39	12.1	293.39
MTG1	Sixmile Creek	13	52	11	13.39	12.1	65.39
MTG1	Sixmile Creek	20	60	11	13.39	12.1	73.39
MTG1	Sixmile Creek	28	74	11	13.39	12.1	87.39
MTG1	Sixmile Creek	23	70	11	13.39	12.1	83.39
MTG2	Renova	42	75					Bedding from geologic map
RUS1	Renova	17	235	36	12.51	12.4	247.51
RUS1	Renova	10	245	36	12.51	12.4	257.51
RUS1	Renova	15	239	36	12.51	12.4	251.51
RUS1	Renova	14	240	36	12.51	12.4	252.51
RUS2	Renova	5	239	36	12.51	12.4	251.51
RUS2	Sixmile Creek	7	219	36	12.51	12.4	231.51
RYA1	Renova	12	221	39	12.96	11.77	233.96
RYA1	Renova	6	247	39	12.96	11.77	259.96
RYA1	Renova	12	227	39	12.96	11.77	239.96
RYA1_bottom	Renova	11	180	39	12.96	11.77	192.96
RYA1_bottom	Renova	12	175	39	12.96	11.77	187.96
TPR1	Renova	17	65	30	13.01	11.83	78.01
TPR1	Renova	14	57	30	13.01	11.83	70.01
TPR1	Renova	17	60	30	13.01	11.83	73.01
TPR2	Sixmile Creek	8	45	30	13.01	11.83	58.01
TPR2	Sixmile Creek	12	47	30	13.01	11.83	60.01

## Sheet: Rock magnetism
Sample	Stratigraphic position (m)	Formation	Mass (g)	Mass rockmag (mg)	Ms (Am2)	Ms (Am2/kg)	Mrs (Am2)	Mrs (Am2/kg)	Mrs/Ms	Bc (mT)	Bcr (mT)	Bcr/Bc	Shape parameter	IRM step	Mx	My	Mz	E	Mz 800 mT (A/m)	IRM step	Mx	My	Mz	E	Mz 300 mT (A/m)	S-ratio	Mass normalised susceptibility (m3/kg)	NRM moment (A/m)	Mass normalised NRM moment (A/mkg)	NRM/susceptibility	Comment
BOB1-02	0	Renova	24.292	317.4	6.72e-07	0.0021172	9.6e-08	0.000302457	0.142857	11.9	54.8093	4.60582	-0.051	IRM800	-0.06	-0.03	4.55	-1	0.455	IRM300	0.22	-0.02	-4	-1	-0.4	0.93956	4.28124e-08	0.00074	0.000304627	7115.38
BOB1-04	8.6	Renova	17.582	269.9	5.54e-07	0.00205261	1.37e-07	0.000507595	0.247292	17.6	69.0181	3.92148	0.395	IRM800	-0.08	0.17	9.21	-1	0.921	IRM300	0.27	-0.35	-7.29	-1	-0.729	0.895765	5.23262e-08	0.00095	0.000540325	10326.1
BOB1-06	10.6	Renova	18.141	292.5	1.07e-06	0.00365812	2.41e-07	0.000823932	0.225234	18	74.0926	4.11626	0.299	IRM800	-0.23	0.73	14.21	-1	1.421	IRM300	0.43	-0.14	-11.17	-1	-1.117	0.893033	8.04807e-08	0.002	0.00110248	13698.6
BOB1-08	17.3	Renova	15.533	304.6	3.24e-06	0.0106369	7.6e-07	0.00249508	0.234568	13.3	61.9131	4.65512	0.555	IRM800	0.05	-0.03	2.03	0	2.03	IRM300	1.15	0.68	-16.34	-1	-1.634	0.902463	1.17814e-07	0.0058	0.00373399	31694
BOB1-10	18.7	Renova	18.513	335.5	2.15e-06	0.00640835	3.79e-07	0.00112966	0.176279	19.1	78.1521	4.09173	0.021	IRM800	0.07	0.07	2.43	0	2.43	IRM300	1.72	0.06	-18.51	-1	-1.851	0.880864	9.0747e-08	0.0034	0.00183655	20238.1
BOB1-12	19.3	Renova	18.246	346.1	1.73e-06	0.00499856	2.39e-07	0.000690552	0.13815	14.4	61.9123	4.29946	-0.029	IRM800	-0.13	0.44	11.6	-1	1.16	IRM300	0.1	0.61	-9.33	-1	-0.933	0.902155	5.69988e-08	0.002	0.00109613	19230.8
BOB1-14	28.9	Renova	13.132	340.5	3.01e-06	0.00883994	6.27e-07	0.00184141	0.208306	15.9	71.0464	4.46832	0.366	IRM800	0.07	-0.02	2.39	0	2.39	IRM300	0.34	-0.86	-18	-1	-1.8	0.876569	1.48492e-07	0.0028	0.0021322	14359
BOB1-16	32	Renova	11.434	328	5.37e-06	0.016372	7.41e-07	0.00225915	0.137989	14.9	72.0604	4.83627	0.014	IRM800	-0.06	0.09	2.67	0	2.67	IRM300	0.12	-0.1	-2	0	-2	0.874532	1.6792e-07	0.0018	0.00157425	9375
BOB1-18	33.1	Renova	13.627	321	3.91e-06	0.0121807	8.26e-07	0.00257321	0.211253	16.3	76.1195	4.66991	0.388	IRM800	-0.06	0.08	2.72	0	2.72	IRM300	0.18	-0.15	-2.13	0	-2.13	0.891544	1.46034e-07	0.0019	0.00139429	9547.74
BOB1-20	35.8	Renova	13.53	333.6	5.26e-06	0.0157674	1.04e-06	0.00311751	0.197719	13.8	62.9272	4.55994	0.368	IRM800	0.03	-0.11	4.14	0	4.14	IRM300	0.14	-0.05	-3.32	0	-3.32	0.900966	2.26903e-07	0.00097	0.000716925	3159.61
BOB1-22	37.7	Renova	20.688	354.2	5.05e-06	0.0142575	6.74e-07	0.00190288	0.133465	14.9	69.0171	4.63202	-0.037	IRM800	-0.07	0.05	3.59	0	3.59	IRM300	0.2	-0.05	-2.78	0	-2.78	0.887187	9.23241e-08	0.0015	0.000725058	7853.4
BOB1-24	39.4	Renova	12.059	294.5	4.35e-06	0.0147708	9.47e-07	0.00321562	0.217701	17.6	80.1819	4.55579	0.381	IRM800	-0.03	0.03	4.3	0	4.3	IRM300	0.25	-0.06	-3.26	0	-3.26	0.87907	1.99021e-07	0.0028	0.00232192	11666.7
BOB1-26	40.2	Renova	11.984	298.1	6.15e-06	0.0206307	1.29e-06	0.00432741	0.209756	15.7	74.092	4.71924	0.405	IRM800	-0.04	0.03	5.53	0	5.53	IRM300	0.37	0.15	-4.15	0	-4.15	0.875226	2.82043e-07	0.0048	0.00400534	14201.2
BOB1-28	41.8	Renova	12.557	313	5.02e-06	0.0160383	9.95e-07	0.00317891	0.198207	16.2	73.0768	4.51091	0.342	IRM800	0.03	-0.27	3.91	0	3.91	IRM300	0.18	0.02	-2.98	0	-2.98	0.881074	2.01481e-07	0.0018	0.00143346	7114.62
BOB1-30	44.3	Renova	12.436	288.8	3.33e-06	0.0115305	7.46e-07	0.0025831	0.224024	16.7	75.1056	4.49734	0.406	IRM800	0.23	-0.02	3.87	0	3.87	IRM300	0.2	-0.09	-2.98	0	-2.98	0.885013	2.05854e-07	0.0036	0.00289482	14062.5
BOB1-32	45.3	Renova	11.926	297.1	6.82e-06	0.0229552	1.31e-06	0.00440929	0.192082	15	68.0019	4.53346	0.341	IRM800	0.46	-0.36	4.7	0	4.7	IRM300	0.16	0.01	-3.61	0	-3.61	0.884043	2.5239e-07	0.0064	0.00536643	21262.5
BOB1-34	46.4	Renova	18.433	299.5	3.32e-06	0.0110851	5.1e-07	0.00170284	0.153614	15.7	72.0594	4.58977	0.082	IRM800	0.09	-0.02	4.08	0	4.08	IRM300	0.24	0.08	-3.12	0	-3.12	0.882353	1.59497e-07	0.023	0.0124776	78231.3
BOB1-36	48.7	Renova	13.048	263.9	4.93e-06	0.0186813	9.89e-07	0.00374763	0.200609	13.6	60.8968	4.47771	0.412	IRM800	0.05	0.01	5.18	0	5.18	IRM300	0.2	0.14	-4.18	0	-4.18	0.903475	2.80503e-07	0.065	0.0498161	177596	Lightning struck
BOB1-38	48.9	Renova	23.918	381.5	2.94e-05	0.0770642	2.13e-06	0.00558322	0.072449	8.9	34.5104	3.87757	-0.38	IRM800	-0.06	0	10.11	0	10.11	IRM300	0.67	0.11	-9.61	0	-9.61	0.975272	3.2695e-07	0.18	0.0752571	230179	Lightning struck
MLK1-01	141.051	Renova	8.424																								1.63818e-07
MLK1-02	141.051	Renova	7.641	231.5	2.37e-06	0.0102376	6.69e-07	0.00288985	0.282278	21.3	89.312	4.19305	0.455	IRM800	-0.02	-0.09	2.09	0	2.09	IRM300	-0.12	-0.89	-15.69	-1	-1.569	0.875359	1.66209e-07	0.0013	0.00170135	10236.2
MLK1-03	140.487	Renova	8.34	250	1.19e-06	0.00476	3.37e-07	0.001348	0.283193	18.7	85.2517	4.55891	0.493														1.18705e-07
MLK1-04	140.487	Renova	8.651											IRM800	-0.13	-0.56	14.38	-1	1.438	IRM300	0.24	-0.85	-10.82	-1	-1.082	0.876217	1.28309e-07	0.00071	0.000820714	6396.4
MLK1-05	154.539	Renova	9.981	258.6	1.12e-06	0.00433101	3.42e-07	0.00132251	0.305357	22	90.3283	4.10583	0.418														1.12213e-07
MLK1-06	154.539	Renova	9.109											IRM800	-0.15	-0.72	15.28	-1	1.528	IRM300	-0.2	-0.88	-11.59	-1	-1.159	0.879254	1.14173e-07	0.00054	0.00059282	5192.31
MLK1-07	156.009	Renova	8.176	254.3	2.25e-06	0.00884782	5.93e-07	0.00233189	0.263556	20.9	81.1948	3.88492	0.358														1.43102e-07
MLK1-08	156.009	Renova	9.29											IRM800	-0.07	-0.08	2.15	0	2.15	IRM300	-0.17	-0.84	-16.45	-1	-1.645	0.882558	1.33477e-07	0.00095	0.0010226	7661.29
MLK1-09	167.363	Renova	10.93	264.3	3.7e-07	0.00139992	1.26e-07	0.000476731	0.340541	18	75.1063	4.17257	0.392														1.03385e-07
MLK1-10	167.363	Renova	10.793											IRM800	-0.23	-0.14	3.85	-1	0.385	IRM300	-0.04	0.03	-3.21	-1	-0.321	0.916883	9.45057e-08	0.00037	0.000342815	3627.45
MLK1-11	175.142	Renova	10.616	291.6	1.25e-06	0.00428669	2.62e-07	0.000898491	0.2096	12.1	56.8383	4.69738	0.337														9.60814e-08
MLK1-12	175.142	Renova	9.586											IRM800	0.02	-0.28	7.06	-1	0.706	IRM300	-0.1	-0.19	-6.02	-1	-0.602	0.926346	7.198e-08	0.00038	0.000396411	5507.25
MLK1-14	177.092	Renova	18.616	282.3	6.33e-08	0.00022423	1.64e-08	5.80942e-05	0.259084	16.5	85.762	5.19769	-0.021	IRM800	0.22	0.29	19.77	-2	0.1977	IRM300	1.59	0.56	-15.47	-2	-0.1547	0.891249	2.84701e-08	0.00023	0.00012355	4339.62
MLK1-15	180.319	Renova	7.833	267	3.67e-06	0.0137453	1.29e-06	0.00483146	0.351499	34.9	90.33	2.58825	0.179														1.73624e-07
MLK1-16	180.319	Renova	8.742											IRM800	-0.05	-0.08	2.37	0	2.37	IRM300	0.06	-0.07	-2.02	0	-2.02	0.92616	1.36124e-07	0.00076	0.000869366	6386.55
MLK1-18	180.208	Renova	22.492	307.8	1.22e-06	0.00396361	3.14e-07	0.00102014	0.257377	21.3	73.0746	3.43073	0.252	IRM800	0.1	-0.05	2.34	0	2.34	IRM300	1.26	0.56	-19.1	-1	-1.91	0.90812	6.35782e-08	0.0014	0.000622444	9790.21
MLK1-19	179.849	Renova	8.059	199.1	4.53e-07	0.00227524	8.05e-08	0.000404319	0.177704	10.2	30.4504	2.98533	0.028														6.32833e-08
MLK1-20	179.849	Renova	7.638											IRM800	-0.05	-0.06	2.01	-1	0.201	IRM300	-0.34	-0.15	-17.37	-2	-0.1737	0.93209	5.62975e-08	7.6e-05	9.95025e-05	1767.44
MLK1-21	180.561	Renova	7.633	202.3	7.58e-07	0.00374691	1.58e-07	0.000781018	0.208443	13.3	31.4648	2.36578	-0.074														6.15747e-08
MLK1-22	180.561	Renova	8.505											IRM800	-0.02	-0.05	2.82	-1	0.282	IRM300	0.03	0.01	-2.39	-1	-0.239	0.923759	5.99647e-08	0.00015	0.000176367	2941.18
MLK1-24	190.108	Renova	8.661	183.5	7.96e-08	0.000433787	3.62e-08	0.000197275	0.454774	21.5	80.1786	3.72924	0.437	IRM800	-0.02	0.03	2.86	-1	0.286	IRM300	0.16	-0.05	-2.25	-1	-0.225	0.893357	5.88847e-08	0.00025	0.00028865	4901.96
MLK1-26	192.151	Renova	12.023	193.1	1.4e-07	0.000725013	4.22e-08	0.00021854	0.301429	15.2	56.8368	3.73926	0.359	IRM800	-0.03	0.02	3.19	-1	0.319	IRM300	0.16	0.14	-2.71	-1	-0.271	0.924765	7.90152e-08	0.00015	0.000124761	1578.95
MLK1-28	194.364	Renova	15.201	283.9	5.89e-08	0.000207467	1.9e-08	6.6925e-05	0.322581	13	52.2688	4.02067	0.298	IRM800	0.19	0.2	11.16	-2	0.1116	IRM300	0.68	-0.15	-9.51	-2	-0.0951	0.926075	3.81554e-08	8.7e-05	5.72331e-05	1500
MLK1-30	194.991	Renova	8.963	235.1	5.93e-08	0.000252233	2.85e-08	0.000121225	0.480607	14.2	54.2983	3.82383	0.3	IRM800	-0.09	0.01	2.07	-1	0.207	IRM300	1.28	0.55	-17.78	-2	-0.1778	0.929469	7.69832e-08	0.00011	0.000122727	1594.2
MLK1-32	198.203	Renova	12.389	264.4	1.13e-06	0.00427383	2.23e-07	0.000843419	0.197345	12.3	59.882	4.86845	0.355	IRM800	-0.16	0.65	14.04	-1	1.404	IRM300	1.13	0.33	-11.44	-1	-1.144	0.907407	1.20268e-07	0.0015	0.00121075	10067.1
MLK1-33	204.751	Sixmile Creek	10.696	279.7	6.9e-06	0.0246693	2.24e-06	0.00800858	0.324638	17.2	59.8815	3.48148	0.621														4.12304e-07
MLK1-36	205.097	Sixmile Creek	13.063	286.2	1.66e-05	0.0580014	3.7e-06	0.012928	0.222892	12.2	33.4946	2.74546	0.255	IRM800	0.05	0.01	2.09	1	20.9	IRM300	0.77	-0.19	-18.2	0	-18.2	0.935407	1.02809e-06	0.012	0.00918625	8935.22
MLK1-38	206.84	Sixmile Creek	11.933	283.9	2e-05	0.0704473	5.15e-06	0.0181402	0.2575	16.7	59.8824	3.58577	0.472	IRM800	-0.07	0.15	2.28	1	22.8	IRM300	4.75	-0.02	-17.1	0	-17.1	0.875	9.29356e-07	0.023	0.0192743	20739.4
MLK1-40	206.54	Sixmile Creek	24.945	320.2	5.88e-08	0.000183635	2.14e-08	6.68332e-05	0.363946	13.1	40.0918	3.06044	0.301	IRM800	-0.09	-0.21	5.21	-2	0.0521	IRM300	0.48	0.17	-4.49	-2	-0.0449	0.930902	2.16476e-08	4.4e-05	1.76388e-05	814.815
MLK1-42	208.554	Sixmile Creek	19.654	288.3	8.23e-06	0.0285467	2.09e-06	0.00724939	0.253949	14.2	40.5993	2.85911	0.386	IRM800	-0.03	0.04	16.5	0	16.5	IRM300	0.89	0.36	-13.73	0	-13.73	0.916061	4.78274e-07	0.012	0.00610563	12766
MLK1-44	210.169	Sixmile Creek	21.046	291.8	1.48e-05	0.0507197	4.26e-06	0.014599	0.287838	15.2	32.48	2.13685	0.143	IRM800	-0.09	-0.01	3.45	1	34.5	IRM300	0.22	0.1	-3.16	1	-31.6	0.957971	6.84691e-07	0.0095	0.00451392	6592.64
MLK1-46	214.457	Sixmile Creek	23.018	311.7	1.49e-05	0.0478024	3.58e-06	0.0114854	0.240268	14.8	51.2554	3.4632	0.423	IRM800	0.03	-0.12	2.45	1	24.5	IRM300	1.72	0.99	-19.57	0	-19.57	0.899388	5.09601e-07	0.023	0.00999218	19607.8
MLK1-48	215.001	Sixmile Creek	23.272	306	1.44e-05	0.0470588	3.62e-06	0.0118301	0.251389	15.3	54.8067	3.58214	0.484	IRM800	0.04	-0.06	2.97	1	29.7	IRM300	0.19	0.13	-2.33	1	-23.3	0.892256	5.75799e-07	0.027	0.0116019	20149.3
MLK1-50	213.331	Sixmile Creek	24.336	316.6	2.47e-06	0.00780164	3.83e-07	0.00120973	0.155061	11.7	46.6876	3.99039	0.122	IRM800	0.09	-0.05	3.67	0	3.67	IRM300	0.2	0.1	-2.99	0	-2.99	0.907357	7.47863e-08	0.0029	0.00119165	15934.1
MLK1-52	215.94	Sixmile Creek	8.34	222.7	1.01e-05	0.0453525	2.96e-06	0.0132914	0.293069	19	72.0597	3.79262	0.513														3.74101e-07
MLK1-54	217.968	Sixmile Creek	23.706	265.8	7.21e-06	0.0271257	1.66e-06	0.0062453	0.230236	12	38.5693	3.21411	0.427	IRM800	0.39	-0.24	17.72	0	17.72	IRM300	0.95	0.45	-14.75	0	-14.75	0.916196	4.5305e-07	0.021	0.00885852	19553.1
MLK1-56	219.279	Sixmile Creek	21.238	261.1	8.78e-06	0.033627	2.02e-06	0.0077365	0.230068	12.3	39.5846	3.21826	0.414	IRM800	-0.1	-0.34	15.03	0	15.03	IRM300	1.3	0.48	-12.05	0	-12.05	0.900865	4.29419e-07	0.013	0.0061211	14254.4
MLK1-58	221.5	Sixmile Creek	19.051											IRM800	0.04	-0.08	4.85	0	4.85	IRM300	0.3	0.11	-4.42	0	-4.42	0.95567	1.58522e-07	0.0062	0.00325442	20529.8
MLK1-60	224.75	Sixmile Creek	13.828											IRM800	0.03	-0.25	4.81	0	4.81	IRM300	0.15	-0.06	-4.28	0	-4.28	0.944906	2.39369e-07	0.0055	0.00397744	16616.3
MLK2-04	262.503	Sixmile Creek	22.593	341.6	7.06e-06	0.0206674	1.23e-06	0.0036007	0.174221	9	24.3895	2.70994	-0.017	IRM800	0.32	-0.15	9.58	0	9.58	IRM300	0.46	0.19	-9.18	0	-9.18	0.979123	3.39043e-07	0.012	0.00531138	15665.8
MLK2-06	265.363	Sixmile Creek	22.301	334.3	1.13e-05	0.033802	1.77e-06	0.00529465	0.156637	8.7	24.3897	2.80342	-0.05	IRM800	0.3	0.04	11.19	0	11.19	IRM300	0.24	0.09	-10.74	0	-10.74	0.979893	3.86978e-07	0.0053	0.00237658	6141.37
MLK2-08	266.354	Sixmile Creek	20.269	326.8	8.32e-06	0.025459	1.46e-06	0.00446756	0.175481	9.2	25.4053	2.76145	0.021	IRM800	0.48	0.14	9.86	0	9.86	IRM300	0.24	0.05	-9.4	0	-9.4	0.976673	3.62129e-07	0.013	0.00641374	17711.2
MLK2-10	266.65	Sixmile Creek	20.544	359.9	4.85e-06	0.013476	7.33e-07	0.00203668	0.151134	9.2	26.4214	2.87189	-0.063	IRM800	0	-0.07	5.31	0	5.31	IRM300	0.31	0.18	-4.99	0	-4.99	0.969868	2.22936e-07	0.0015	0.00073014	3275.11
MLK2-12	267	Sixmile Creek	16.549	306.1	7.22e-06	0.0235871	1.12e-06	0.00365893	0.155125	8.5	24.3898	2.86939	-0.008	IRM800	0.06	-0.19	7.47	0	7.47	IRM300	0.36	0.21	-7.09	0	-7.09	0.974565	3.43827e-07	0.0099	0.00598223	17398.9
MLK2-14	266.94	Sixmile Creek	21.677	318.4	8.88e-06	0.0278894	1.39e-06	0.00436558	0.156532	8.6	24.3902	2.83607	-0.015	IRM800	-0.03	0.15	11.4	0	11.4	IRM300	0.78	0.03	-10.93	0	-10.93	0.979386	4.05038e-07	0.026	0.0119943	29612.8
MLK2-16	270.4	Sixmile Creek	12.714	270.2	1.39e-05	0.0514434	2.21e-06	0.00817913	0.158993	8.9	23.3736	2.62625	-0.099	IRM800	-0.07	-0.18	11.43	0	11.43	IRM300	0.57	0.2	-10.9	0	-10.9	0.976815	7.39342e-07	0.0012	0.000943841	1276.6
MLK2-18	270.476	Sixmile Creek	20.589	319.7	8.52e-06	0.02665	1.24e-06	0.00387864	0.14554	8.1	25.4062	3.13656	0.076	IRM800	0.03	-0.09	10.46	0	10.46	IRM300	0.68	-0.24	-9.81	0	-9.81	0.968929	3.973e-07	0.011	0.00534266	13447.4
MLK2-20	295.084	Sixmile Creek	21.581	337.7	1.46e-05	0.0432336	1.97e-06	0.00583358	0.134932	8.8	25.4056	2.887	-0.221	IRM800	0.35	0.41	13.14	0	13.14	IRM300	0.57	0.11	-12.6	0	-12.6	0.979452	4.60127e-07	0.089	0.04124	89627.4
MLK2-22	298.705	Sixmile Creek	21.786	320.3	1.21e-05	0.0377771	1.84e-06	0.00574461	0.152066	8.8	26.4215	3.00244	-0.032	IRM800	0.23	-0.41	14.51	0	14.51	IRM300	0.54	-0.18	-13.79	0	-13.79	0.97519	4.60846e-07	0.073	0.0335078	72709.2
MLK2-24	300.952	Sixmile Creek	21.393	347.2	1.11e-05	0.03197	1.76e-06	0.00506912	0.158559	9.1	25.4057	2.79184	-0.086	IRM800	0.05	-0.17	13.13	0	13.13	IRM300	0.56	0.65	-12.52	0	-12.52	0.976771	4.59029e-07	0.35	0.163605	356415	Lightning struck
MLK2-26	308.341	Sixmile Creek	20.676	327.6	1.5e-05	0.0457875	2.28e-06	0.00695971	0.152	9.5	27.4375	2.88816	0.025	IRM800	0	-0.01	2.55	1	25.5	IRM300	0.18	0	-2.43	1	-24.3	0.976471	6.97427e-07	0.034	0.0164442	23578.4
MLK2-28	309.923	Sixmile Creek	19.266	341.5	2.75e-05	0.0805271	3.31e-06	0.00969253	0.120364	9.2	28.4534	3.09276	-0.181	IRM800	0.07	-0.14	2.12	1	21.2	IRM300	0.07	0.11	-2.02	1	-20.2	0.976415	6.39988e-07	0.025	0.0129762	20275.8
MLK2-30	312.765	Sixmile Creek	22.413	329.3	1.41e-05	0.0428181	2.02e-06	0.00613422	0.143262	8.8	26.4215	3.00245	-0.003	IRM800	0.56	-0.14	14.07	0	14.07	IRM300	0.21	0.04	-13.35	0	-13.35	0.974414	3.66751e-07	0.02	0.00892339	24330.9
MLK2-32	318.298	Sixmile Creek	15.873	353.4	4.37e-05	0.123656	6.71e-06	0.018987	0.153547	14.1	29.4723	2.09024	-0.539	IRM800	-0.2	-0.01	3.42	1	34.2	IRM300	0.32	0.04	-3.33	1	-33.3	0.986842	5.52511e-07	0.005	0.00315	5701.25
MLK2-34	322.161	Sixmile Creek	21.507	333.9	1.44e-05	0.0431267	2.05e-06	0.00613956	0.142361	8.3	24.3923	2.93884	-0.025	IRM800	-0.29	-0.22	15.32	0	15.32	IRM300	1.21	0.11	-14.52	0	-14.52	0.97389	4.40787e-07	0.016	0.00743944	16877.6
MLK2-36	323.366	Sixmile Creek	20.123	327.5	8.38e-06	0.0255878	1.35e-06	0.00412214	0.161098	9.5	28.4569	2.99546	0.061	IRM800	-0.56	0.04	9.44	0	9.44	IRM300	0.73	-0.18	-8.84	0	-8.84	0.96822	3.08105e-07	0.02	0.00993888	32258.1
MLK2-38	326.49	Sixmile Creek	15.529	332.6	2.28e-05	0.0685508	3.77e-06	0.0113349	0.165351	14.4	28.4571	1.97619	-0.575	IRM800	-0.05	-0.11	2.03	1	20.3	IRM300	1.14	0.41	-19.81	0	-19.81	0.987931	3.99897e-07	0.0014	0.000901539	2254.43
MLK2-40	332.556	Sixmile Creek	17.731	334.1	1.97e-05	0.0589644	2.8e-06	0.00838072	0.142132	8.5	25.4085	2.98924	-0.08	IRM800	-0.51	-0.63	16.1	0	16.1	IRM300	1.21	0.39	-15.27	0	-15.27	0.974224	6.61553e-07	0.02	0.0112797	17050.3
MLK2-42	340.89	Sixmile Creek	13.781	313.2	3.32e-05	0.106003	4.83e-06	0.0154215	0.145482	9.1	26.4244	2.90378	-0.105	IRM800	0	0	2.07	1	20.7	IRM300	1.73	-0.66	-19.71	0	-19.71	0.976087	1.087e-06	0.031	0.0224947	20694.3
MLK2-44	341.433	Sixmile Creek	14.21	362.5	3.71e-05	0.102345	4.81e-06	0.013269	0.12965	8.3	25.4085	3.06127	-0.102	IRM800	-0.27	-0.37	2.28	1	22.8	IRM300	0.29	0.29	-2.16	1	-21.6	0.973684	1.16608e-06	0.023	0.0161858	13880.5
MLK2-46	345.367	Sixmile Creek	13.603	303.8	1.98e-05	0.0651745	2.9e-06	0.00954575	0.146465	8.9	25.4083	2.85487	-0.081	IRM800	0.49	-0.61	15.12	0	15.12	IRM300	0.43	0.33	-14.45	0	-14.45	0.977844	7.75564e-07	0.0078	0.00573403	7393.36
MLK2-48	345.81	Sixmile Creek	8.442	278.8	1.74e-05	0.0624103	2.48e-06	0.00889527	0.142529	8.5	24.3919	2.86963	-0.11	IRM800	-1.64	-0.27	7.93	0	7.93	IRM300	2.6	1.72	-7.19	0	-7.19	0.953342	7.30869e-07	0.0075	0.00888415	12155.6
MLK2-50	348.045	Sixmile Creek	17.015	350.3	1.9e-05	0.0542392	2.37e-06	0.00676563	0.124737	7.8	23.3756	2.99688	-0.143	IRM800	-0.32	0.09	10.93	0	10.93	IRM300	0.72	-0.16	-10.41	0	-10.41	0.976212	5.2248e-07	0.018	0.0105789	20247.5
MLK2-52	348.388	Sixmile Creek	20.137	355	4.3e-06	0.0121127	4.92e-07	0.00138592	0.114419	6.6	23.3755	3.54174	-0.031	IRM800	-0.01	-0.07	2.83	0	2.83	IRM300	0.2	-0.09	-2.6	0	-2.6	0.959364	1.39048e-07	0.0063	0.00312857	22500
MLK3-02	60	Renova	12.87	273.2	3.33e-06	0.0121889	6.03e-07	0.00220717	0.181081	18.1	75.1017	4.14926	0.07	IRM800	-0.01	-0.17	3.7	0	3.7	IRM300	0.19	0.19	-2.89	0	-2.89	0.890541	1.46853e-07	0.0075	0.00582751	39682.5
MLK3-04	60.9945	Renova	11.537	229.3	1.39e-07	0.000606193	4.15e-08	0.000180986	0.298561	12.2	46.6875	3.82685	0.397	IRM800	0.15	0.61	17.9	-2	0.179	IRM300	1.27	-0.59	-15.97	-2	-0.1597	0.946089	4.59392e-08	0.00058	0.00050273	10943.4
MLK3-06	71.3375	Renova	9.786	236.8	1.15e-06	0.00485642	1.6e-07	0.000675676	0.13913	10.5	33.4948	3.18998	-0.231	IRM800	2.04	-0.71	16.7	-1	1.67	IRM300	2.38	-0.33	-14.4	-1	-1.44	0.931138	1.71674e-07	0.00035	0.000357654	2083.33
MLK3-08	72.2326	Renova	11.126	208.8	9.02e-07	0.00431992	2.5e-07	0.00119732	0.277162	23.4	92.3564	3.94685	0.361	IRM800	0.38	0.02	15.61	-1	1.561	IRM300	0.52	-0.21	-11.93	-1	-1.193	0.882127	1.18641e-07	0.001	0.000898796	7575.76
MLK3-10	73.1277	Renova	9.023	175.7	2.64e-07	0.00150256	8.98e-08	0.000511098	0.340152	17.5	59.8808	3.42176	0.281	IRM800	0.06	0.09	5.24	-1	0.524	IRM300	0.5	-0.12	-4.41	-1	-0.441	0.920802	9.30954e-08	0.00035	0.000387898	4166.67
MLK3-12	74.1222	Renova	11.906	221.7	3.73e-07	0.00168245	1.02e-07	0.000460081	0.273458	16.7	63.9409	3.82879	0.291	IRM800	0.24	0	7.41	-1	0.741	IRM300	0.17	0.15	-6.19	-1	-0.619	0.917679	9.23904e-08	0.0004	0.000335965	3636.36
MLK3-14	75.4151	Renova	11.056	223.6	1.63e-06	0.0072898	4.09e-07	0.00182916	0.25092	20.9	86.2686	4.12768	0.357	IRM800	-0.12	-0.19	2.24	0	2.24	IRM300	0.98	2.73	-17.3	-1	-1.73	0.886161	1.39291e-07	0.0017	0.00153763	11039
MLK3-16	76.708	Renova	10.829	249.9	2.69e-06	0.0107643	6.31e-07	0.00252501	0.234572	18.9	76.1188	4.02745	0.322	IRM800	-0.14	0.01	2.74	0	2.74	IRM300	0.34	0.25	-2.13	0	-2.13	0.888686	1.52369e-07	0.0025	0.00230862	15151.5
MLK3-18	80.3877	Renova	12.655	199.8	2.93e-06	0.0146647	5.18e-07	0.00259259	0.176792	17.8	61.9102	3.4781	0.014	IRM800	0.01	-0.06	3.44	0	3.44	IRM300	0.32	0.13	-2.81	0	-2.81	0.90843	1.71474e-07	0.0012	0.000948242	5529.95
MLK3-20	81.1833	Renova	24.139	303.2	5.71e-07	0.00188325	1.75e-07	0.000577177	0.30648	21	73.5815	3.50388	0.394	IRM800	0.18	0.04	15.04	-1	1.504	IRM300	0.77	0.29	-11.86	-1	-1.186	0.894282	4.01839e-08	0.0012	0.000497121	12371.1
MLK3-22	81.8795	Renova	12.368	224.4	2.26e-06	0.0100713	6.45e-07	0.00287433	0.285398	22.1	77.1342	3.49024	0.37	IRM800	0.06	0.02	4.65	0	4.65	IRM300	0.2	-0.19	-3.77	0	-3.77	0.905376	1.84347e-07	0.00039	0.00031533	1710.53
MLK3-24	83.6696	Renova	18.137	257.5	4.75e-07	0.00184466	1.25e-07	0.000485437	0.263158	18.8	65.9702	3.50905	0.258	IRM800	0.23	0.16	8.45	-1	0.845	IRM300	0.59	-0.02	-6.98	-1	-0.698	0.913018	3.85951e-08	0.00069	0.000380438	9857.14
MLK4-02	98.6696	Renova	10.471	248.7	2.71e-06	0.0108967	7.48e-07	0.00300764	0.276015	18.7	56.8387	3.0395	0.29	IRM800	-0.39	-2.45	14.09	-1	1.409	IRM300	0.97	0.72	-11.42	-1	-1.142	0.905252	1.03142e-07	0.0026	0.00248305	24074.1
MLK4-04	99.2166	Renova	21.135	260.2	9.41e-07	0.00361645	1.92e-07	0.000737894	0.204038	14.2	65.9717	4.64589	0.291	IRM800	0.86	0.43	19.93	-1	1.993	IRM300	1.42	0.27	-15.82	-1	-1.582	0.896889	5.77242e-08	0.0013	0.000615093	10655.7
MLK4-06	105.254	Renova	17.492	261.1	3.43e-06	0.0131367	3.78e-07	0.00144772	0.110204	12.8	62.9287	4.9163	-0.102	IRM800	0.8	-0.49	15.71	-1	1.571	IRM300	0.72	0.37	-12.47	-1	-1.247	0.896881	6.91745e-08	0.0016	0.000914704	13223.1
MLK4-08	108.91	Renova	23.869	297.6	9.07e-07	0.00304772	2.2e-07	0.000739247	0.242558	21.3	80.1809	3.76436	0.283	IRM800	-0.01	-0.03	2.07	0	2.07	IRM300	1.08	-0.57	-16.25	-1	-1.625	0.892512	6.15862e-08	0.0016	0.000670326	10884.4
MLK4-10	117.249	Renova	11.752	219.4	5.91e-07	0.00269371	1.67e-07	0.000761167	0.282572	21.8	90.3293	4.14355	0.273	IRM800	0.03	-0.69	12.08	-1	1.208	IRM300	0.83	0.45	-8.94	-1	-0.894	0.870033	1.14023e-07	0.00033	0.000280803	2462.69
MLK4-12	122.299	Renova	24.805	315.4	1.04e-06	0.0032974	2.25e-07	0.00071338	0.216346	17.8	87.2849	4.90364	0.388	IRM800	0.77	0.11	18.61	-1	1.861	IRM300	1.05	-0.64	-14.38	-1	-1.438	0.886351	6.93409e-08	0.0015	0.000604717	8720.93
MLK4-14	130.357	Renova	20.552	285	1.19e-07	0.000417544	3.31e-08	0.00011614	0.278151	13.5	65.972	4.88682	0.388	IRM800	0.03	-0.01	2.67	-1	0.267	IRM300	0.08	0.04	-2.15	-1	-0.215	0.902622	4.91436e-08	0.00028	0.00013624	2772.28
MLK4-16	137.601	Renova	18.427	258.1	1.88e-06	0.007284	3.67e-07	0.00142193	0.195213	15.3	62.9285	4.11298	0.261	IRM800	-0.03	0.12	2.42	0	2.42	IRM300	1.55	1.22	-19.8	-1	-1.98	0.909091	9.87681e-08	0.017	0.00922559	93406.6
MLK4-18	137.641	Renova	22.387	289.8	1.12e-06	0.00386473	3.46e-07	0.00119393	0.308929	25.8	93.3757	3.61921	0.345	IRM800	0	0.04	2.44	0	2.44	IRM300	1.69	0.33	-18.71	-1	-1.871	0.883402	7.32568e-08	0.014	0.00625363	85365.9
GDH1-02	144.633	Sixmile Creek	16.4	260.4	2.72e-05	0.104455	4.54e-06	0.0174347	0.166912	9.1	27.4026	3.01127	-0.034	IRM800	0.04	-0.02	2.82	1	28.2	IRM300	0.14	0.03	-2.66	1	-26.6	0.971631	1.27073e-06	0.049	0.029878	23512.5
GDH1-04	145.332	Sixmile Creek	15.546	235.3	1.72e-05	0.0730982	3.51e-06	0.0149171	0.20407	9.5	26.3879	2.77767	-0.039	IRM800	0.06	-0.04	2.84	1	28.4	IRM300	0.06	0.05	-2.68	1	-26.8	0.971831	1.30194e-06	0.1	0.0643252	49407.1
GDH1-06	146.567	Sixmile Creek	16.105	272.3	4.84e-05	0.177745	5.95e-06	0.0218509	0.122934	7.4	26.3877	3.5659	-0.145	IRM800	-0.2	-0.44	3.84	1	38.4	IRM300	0.02	0.43	-3.63	1	-36.3	0.972656	2.16579e-06	0.046	0.0285626	13188.1
GDH1-08	147.839	Sixmile Creek	20.53	288.9	2.23e-05	0.0771893	3.94e-06	0.0136379	0.176682	9.8	27.4025	2.79617	0.008	IRM800	0.12	-0.04	3.23	1	32.3	IRM300	0.01	-0.01	-3.06	1	-30.6	0.973684	1.02923e-06	0.058	0.0282513	27449.1
GDH1-10	149.697	Sixmile Creek	12.998	252.2	4.98e-05	0.197462	7.93e-06	0.0314433	0.159237	9.1	26.3886	2.89985	-0.024	IRM800	0.07	0.04	4.22	1	42.2	IRM300	0.12	-0.16	-3.97	1	-39.7	0.970379	2.30805e-06	0.043	0.033082	14333.3
GDH1-12	150.969	Sixmile Creek	13.971	253.3	3.08e-05	0.121595	5.49e-06	0.0216739	0.178247	9.9	28.4183	2.87053	0.045	IRM800	0.02	-0.04	3.08	1	30.8	IRM300	0.03	-0.01	-2.89	1	-28.9	0.969156	1.47234e-06	0.012	0.00858922	5833.74
GDH1-14	151.751	Sixmile Creek	15.681	275.1	3.31e-05	0.12032	5.47e-06	0.0198837	0.165257	9.5	28.4189	2.99147	0.028	IRM800	0.17	0.05	3.56	1	35.6	IRM300	0.25	-0.05	-3.34	1	-33.4	0.969101	1.55283e-06	0.019	0.0121166	7802.87
GDH1-16	153.903	Sixmile Creek	18.7	261.1	2.44e-05	0.0934508	3.6e-06	0.0137878	0.147541	8.8	28.4188	3.22941	-0.002	IRM800	0.13	-0.03	2.86	1	28.6	IRM300	0.03	0	-2.66	1	-26.6	0.965035	1.0123e-06	0.025	0.013369	13206.6
GDH1-20	155.957	Sixmile Creek	11.469	86.7	2.35e-05	0.27105	3.29e-06	0.0379469	0.14	8.5	26.3888	3.10456	-0.047	IRM800	-0.03	-0.21	3.43	1	34.3	IRM300	0.4	0	-3.26	1	-32.6	0.975219	2.00889e-06	0.023	0.0200541	9982.64
GDH1-22	157.62	Sixmile Creek	12.499	230.8	3.11e-05	0.134749	5.61e-06	0.0243068	0.180386	10.3	28.4192	2.75915	-0.008	IRM800	0.14	-0.04	2.95	1	29.5	IRM300	0.08	0.04	-2.8	1	-28	0.974576	1.44892e-06	0.017	0.0136011	9387.08
GDH1-24	159.576	Sixmile Creek	12.221	228.7	2.8e-05	0.122431	5e-06	0.0218627	0.178571	9.8	26.3897	2.69283	-0.052	IRM800	0.04	0.02	2.81	1	28.1	IRM300	0.08	-0.06	-2.67	1	-26.7	0.975089	1.50561e-06	0.017	0.0139105	9239.13
GDH1-26	160.163	Sixmile Creek	13.512	297.2	5.74e-05	0.193136	8.06e-06	0.0271198	0.140418	8.5	25.3739	2.98516	-0.112	IRM800	-0.05	0.01	3.74	1	37.4	IRM300	0.2	0.08	-3.58	1	-35.8	0.97861	2.05595e-06	0.026	0.0192422	9359.25
GDH1-28	164.163	Sixmile Creek	17.133	301.2	3.13e-05	0.103918	5.08e-06	0.0168659	0.1623	9.5	27.4036	2.88459	-0.053	IRM800	-0.06	-0.03	3.18	1	31.8	IRM300	0.09	-0.16	-3.01	1	-30.1	0.97327	1.1831e-06	0.01	0.00583669	4933.4
GDH1-30	165.239	Sixmile Creek	14.223	300.6	3.61e-05	0.120093	6.21e-06	0.0206587	0.172022	10.2	28.4186	2.78613	-0.042	IRM800	0.01	-0.01	3.11	1	31.1	IRM300	0.07	0.05	-2.88	1	-28.8	0.963023	1.25782e-06	0.012	0.00843704	6707.66
GDH1-32	166.315	Sixmile Creek	14.699	313.2	3.69e-05	0.117816	6.22e-06	0.0198595	0.168564	10.2	29.4336	2.88565	0.017	IRM800	-0.01	-0.08	3.26	1	32.6	IRM300	0.11	0.05	-3.06	1	-30.6	0.969325	1.22525e-06	0.03	0.0204096	16657.4
GDH2-02	0	Renova	25.336	340.3							19.7925			IRM800	0.01	-0.12	5.31	-2	0.0531	IRM300	0.13	0.03	-4.99	-2	-0.0499	0.969868	2.36817e-09	6.4e-05	2.52605e-05	10666.7
GDH2-04	14.7	Renova	12.803	277.3	1.59e-06	0.00573386	3.73e-07	0.00134511	0.234591	13.6	54.8024	4.02959	0.356	IRM800	0.6	-0.6	15.98	-1	1.598	IRM300	0.8	-13.58	-1	0	-1	0.812891	1.05444e-07	0.00046	0.000359291	3407.41
GDH2-06	20	Renova	16.258	262	3.3e-05	0.125954	8.86e-06	0.0338168	0.268485	15.3	41.6106	2.71965	0.21	IRM800	0.12	-0.19	5.51	1	55.1	IRM300	0.18	-0.12	-4.98	1	-49.8	0.951906	1.64719e-06	0.049	0.030139	18297.2
GDH2-08	24	Sixmile Creek	17.413	289.9	4.9e-05	0.169024	6.61e-06	0.022801	0.134898	9.6	24.3589	2.53738	-0.421	IRM800	0.16	-0.05	3.06	1	30.6	IRM300	0.01	-0.08	-2.9	1	-29	0.973856	1.18934e-06	0.086	0.0493884	41525.8
GDH2-10	24.9	Sixmile Creek	17.399	289.4	2.99e-05	0.103317	6.23e-06	0.0215273	0.208361	10.9	28.4186	2.60721	0.066	IRM800	0.13	-0.06	3.72	1	37.2	IRM300	0.15	-0.07	-3.52	1	-35.2	0.973118	1.35123e-06	0.098	0.0563251	41684.4
GDH2-12	27	Sixmile Creek	14.947	248.3	3.04e-05	0.122433	6.11e-06	0.0246073	0.200987	10.5	27.4033	2.60984	-0.002	IRM800	0.21	0.03	3.61	1	36.1	IRM300	-0.02	-0.11	-3.43	1	-34.3	0.975069	1.56888e-06	0.16	0.107045	68230.3
GDH2-14	26.8	Sixmile Creek	11.95	234.1	3.42e-05	0.146091	6.8e-06	0.0290474	0.19883	10.1	26.3885	2.61272	-0.01	IRM800	0.1	0.1	3.58	1	35.8	IRM300	0.07	0.08	-3.41	1	-34.1	0.976257	1.98661e-06	0.56	0.468619	235889	Lightning struck
GDH2-16	29.1	Sixmile Creek	12.631	232.9	3.69e-05	0.158437	8.56e-06	0.036754	0.231978	12.6	33.4923	2.65812	0.225	IRM800	0.24	-0.28	4.8	1	48	IRM300	0.26	0.25	-4.37	1	-43.7	0.955208	1.82013e-06	0.055	0.0435437	23923.4
GDH2-18	32.8	Sixmile Creek	16.498	241.2	2.28e-05	0.0945274	4.81e-06	0.019942	0.210965	10.7	27.4034	2.56107	0.05	IRM800	0.06	0.06	3.34	1	33.4	IRM300	0.14	-0.17	-3.14	1	-31.4	0.97006	1.30379e-06	0.058	0.0351558	26964.2
GDH2-20	34.8	Sixmile Creek	11.616	232.6	2.93e-05	0.125967	5.82e-06	0.0250215	0.198635	9.5	24.359	2.5641	0.046	IRM800	-0.07	-0.04	3	1	30	IRM300	0.26	-0.24	-2.82	1	-28.2	0.97	1.8707e-06	0.072	0.0619835	33133.9
GDH2-22	34.5	Sixmile Creek	16.742	256.3	1.65e-05	0.0643777	3.88e-06	0.0151385	0.235152	11.6	28.4185	2.44987	0.169	IRM800	0.02	0.02	2.81	1	28.1	IRM300	0.18	-0.03	-2.59	1	-25.9	0.960854	9.72405e-07	0.018	0.0107514	11056.5
GDH2-24	36.6	Sixmile Creek	13.634	218.4	2.6e-05	0.119048	6.33e-06	0.0289835	0.243462	13.1	36.537	2.78908	0.342	IRM800	0.13	-0.01	4.17	1	41.7	IRM300	0.16	-0.11	-3.65	1	-36.5	0.93765	1.47572e-06	0.21	0.154027	104374	Lightning struck
GDH2-26	36.7	Sixmile Creek	15.973	291.8	2.79e-05	0.0956134	5.76e-06	0.0197395	0.206452	11.7	31.4645	2.68928	0.102	IRM800	0.06	0.03	3.45	1	34.5	IRM300	0.05	-0.04	-3.19	1	-31.9	0.962319	1.17073e-06	0.07	0.043824	37433.2
GDH2-28	38.1	Sixmile Creek	13.429	277.3	4.55e-05	0.164082	9.81e-06	0.0353768	0.215604	12	31.4648	2.62206	0.127	IRM800	-0.11	0.11	4.72	1	47.2	IRM300	0.28	-0.29	-4.35	1	-43.5	0.960805	1.86686e-06	0.036	0.0268077	14359.8
GDH2-30	38.9	Sixmile Creek	12.479	259.6	3.66e-05	0.140986	7.18e-06	0.0276579	0.196175	10.5	28.421	2.70677	0.038	IRM800	0.17	-0.11	3.44	1	34.4	IRM300	0.1	-0.01	-3.25	1	-32.5	0.972384	1.74133e-06	2.3	1.8431	1.05844e+06	Lightning struck
JIM1-02	0	Renova	12.653	247.8	2.55e-06	0.0102906	4.8e-07	0.00193705	0.188235	12.5	56.8358	4.54686	0.209	IRM800	0.13	-0.13	14.69	-1	1.469	IRM300	1.19	-0.07	-13.08	-1	-1.308	0.945201	1.38307e-07	0.00095	#REF!	#REF!
JIM1-04	1.09129	Renova	14.567	293.2	5.01e-06	0.0170873	1.33e-06	0.00453615	0.265469	19.2	51.7602	2.69585	0.083	IRM800	-0.11	0.2	7.35	0	7.35	IRM300	0.81	0.9	-6.58	0	-6.58	0.947619	2.71847e-07	0.005	#REF!	#REF!
JIM1-06	5.31676	Sixmile Creek	12.616	229.2	2.04e-06	0.00890052	4.84e-07	0.00211169	0.237255	15.1	59.8797	3.96554	0.381	IRM800	0.06	-0.08	2.96	0	2.96	IRM300	0.05	0.04	-2.34	0	-2.34	0.89527	1.99746e-07	0.0014	#REF!	#REF!
JIM1-08	7.50365	Sixmile Creek	9.21	276	7.91e-05	0.286594	9.19e-06	0.0332971	0.116182	7.1	25.3744	3.57386	-0.063	IRM800	-0.29	-0.3	3.45	1	34.5	IRM300	0.1	0.29	-3.31	1	-33.1	0.97971	3.47991e-06	0.021	#REF!	#REF!
JIM1-10	9.44904	Sixmile Creek	12.558	214.7	1.64e-05	0.0763857	2.98e-06	0.0138798	0.181707	9.4	28.4196	3.02337	0.01	IRM800	0.14	-0.02	2.24	1	22.4	IRM300	0.11	-0.02	-2.11	1	-21.1	0.970982	1.3792e-06	0.025	#REF!	#REF!
JIM1-12	10.6254	Sixmile Creek	9.541	251.8	1.29e-05	0.0512311	2.22e-06	0.00881652	0.172093	9.9	29.4343	2.97316	0.018	IRM800	-0.38	-0.35	8.81	0	8.81	IRM300	0.47	0.87	-8.25	0	-8.25	0.968218	6.89655e-07	0.0041	#REF!	#REF!
JIM1-14	11.1847	Sixmile Creek	22.173	288.2	8.53e-06	0.0295975	1.31e-06	0.00454545	0.153576	8.3	27.4041	3.3017	0.012	IRM800	0.24	-0.27	10.6	0	10.6	IRM300	0.44	0.39	-9.83	0	-9.83	0.963679	4.00487e-07	0.006	#REF!	#REF!
JIM1-16	12.3031	Sixmile Creek	20.77	286.1	7.4e-06	0.0258651	8.52e-07	0.00297798	0.115135	7.7	30.449	3.95442	-0.146	IRM800	0.09	-0.49	8.11	0	8.11	IRM300	0.33	0.11	-7.46	0	-7.46	0.959926	3.08618e-07	0.0082	#REF!	#REF!
JIM1-18	13.9808	Sixmile Creek	10.121	290.8	6.92e-06	0.0237964	1.02e-06	0.00350757	0.147399	8.4	31.462	3.74548	0.077	IRM800	-0.58	-0.26	4.53	0	4.53	IRM300	0.15	0.14	-4.04	0	-4.04	0.945916	3.95218e-07	0.0014	#REF!	#REF!
JIM1-20	15.98	Sixmile Creek	10.539	296.8	3.76e-06	0.0126685	6.21e-07	0.00209232	0.16516	8.2	31.4635	3.83702	0.146	IRM800	-0.19	-0.15	3.68	0	3.68	IRM300	0.4	0.25	-3.24	0	-3.24	0.940217	3.03634e-07	0.0031	#REF!	#REF!
JIM1-22	17.7864	Sixmile Creek	12.583	289.2	3e-06	0.0103734	5.8e-07	0.00200553	0.193333	10.3	57.8485	5.61636	0.399	IRM800	-0.24	-0.05	3.01	0	3.01	IRM300	0.38	0.08	-2.31	0	-2.31	0.883721	2.66232e-07	0.00092	#REF!	#REF!
JIM1-24	20.5017	Sixmile Creek	21.867	300.1	6.67e-06	0.0222259	6.73e-07	0.00224259	0.1009	7.8	32.4789	4.16396	-0.128	IRM800	-0.08	-0.06	7.63	0	7.63	IRM300	0.26	0.08	-6.78	0	-6.78	0.944299	2.97709e-07	0.015	#REF!	#REF!
JIM1-26	23.0121	Sixmile Creek	22.747	315.1	7.49e-06	0.0237702	8.12e-07	0.00257696	0.108411	7.7	29.4343	3.82264	-0.163	IRM800	-0.01	0.12	6.68	0	6.68	IRM300	0.21	-0.15	-5.98	0	-5.98	0.947605	2.62013e-07	0.0056	#REF!	#REF!
JIM1-28	25.8014	Sixmile Creek	13.46	296.6	2.34e-06	0.00788941	3.23e-07	0.00108901	0.138034	7.6	37.5532	4.94121	0.117	IRM800	-1.25	-0.27	13.76	-1	1.376	IRM300	0.06	-0.09	-10.37	-1	-1.037	0.876817	1.54532e-07	0.00075	#REF!	#REF!
JIM1-30	26.9172	Sixmile Creek	13.361	238.6	1.73e-05	0.0725063	1.19e-06	0.00498743	0.0687861	8.4	52.7755	6.2828	-0.305	IRM800	-0.04	0.11	5.73	0	5.73	IRM300	0.26	0.16	-4.14	0	-4.14	0.861257	3.7123e-07	0.0039	#REF!	#REF!
JIM1-32	28.5908	Sixmile Creek	15.339	246.7	5.13e-06	0.0207945	7.45e-07	0.00301986	0.145224	6.2	22.3308	3.60174	0.099	IRM800	0.31	0	4.82	0	4.82	IRM300	0.29	-0.06	-4.21	0	-4.21	0.936722	4.55049e-07	0.0067	#REF!	#REF!
JIM1-34	29.7065	Sixmile Creek	13.801	214.1	4.71e-06	0.0219991	9.31e-07	0.00434844	0.197665	8.8	30.4494	3.46016	0.24	IRM800	0.21	-0.1	7.65	0	7.65	IRM300	0.58	0.12	-6.8	0	-6.8	0.944444	5.78944e-07	0.015	#REF!	#REF!
JIM1-36	34.8668	Sixmile Creek	13.774	238.3	6.35e-05	0.266471	9.99e-06	0.0419219	0.157323	7.7	22.3303	2.90003	0.126	IRM800	0.27	0.04	6.78	1	67.8	IRM300	0.21	0.15	-6.22	1	-62.2	0.958702	3.64019e-06	0.04	#REF!	#REF!
JIM1-38	35.5642	Sixmile Creek	11.735	214	3.43e-06	0.016028	8.26e-07	0.00385981	0.240816	12.6	76.1176	6.04108	0.778	IRM800	-0.01	-0.06	4.57	0	4.57	IRM300	0.19	0.37	-3.16	0	-3.16	0.845733	4.07329e-07	0.0061	#REF!	#REF!
JIM1-40	38.6324	Sixmile Creek	18.424	260.9	2.98e-06	0.011422	6.7e-07	0.00256803	0.224832	12.9	78.1477	6.05797	0.71	IRM800	-0.15	-0.19	5.32	0	5.32	IRM300	0.27	0.21	-3.68	0	-3.68	0.845865	2.59987e-07	0.0039	#REF!	#REF!
JIM1-42	41.1428	Sixmile Creek	20.925	282	6.86e-06	0.0243262	1.51e-06	0.00535461	0.220117	10.5	30.4494	2.89995	0.382	IRM800	0.42	0.12	13.57	0	13.57	IRM300	0.54	-0.14	-11.96	0	-11.96	0.940678	5.1135e-07	0.016	#REF!	#REF!
JIM1-44	43.6533	Sixmile Creek	20.263	293.7	7.5e-06	0.0255363	1.34e-06	0.00456248	0.178667	7.9	23.3459	2.95518	0.008	IRM800	0.08	-0.24	10.81	0	10.81	IRM300	1.02	0.01	-10.05	0	-10.05	0.964847	5.78394e-07	0.013	#REF!	#REF!
JIM1-46	45.5288	Sixmile Creek	22.197	290	3.31e-06	0.0114138	7.96e-07	0.00274483	0.240483	9.9	31.464	3.17818	0.494	IRM800	0	-0.2	7.62	0	7.62	IRM300	0.7	0.14	-6.47	0	-6.47	0.924541	3.28423e-07	0.011	#REF!	#REF!
JIM1-48	48.4617	Sixmile Creek	23.14	287.2	1.01e-05	0.0351671	2.24e-06	0.00779944	0.221782	10.3	28.4198	2.75921	0.291	IRM800	-0.02	-0.05	2.55	1	25.5	IRM300	0.21	0.01	-2.24	1	-22.4	0.939216	7.58859e-07	0.022	#REF!	#REF!
JIM1-50	50.6962	Sixmile Creek	23.787	297.2	1.03e-05	0.0346568	2.7e-06	0.00908479	0.262136	11.7	30.4499	2.60255	0.4	IRM800	0.06	0.01	2.42	1	24.2	IRM300	0.1	-0.05	-2.12	1	-21.2	0.938017	7.14256e-07	0.019	#REF!	#REF!
JIM1-52	53.4894	Sixmile Creek	20.638	280.9	1.14e-05	0.0405838	1.99e-06	0.00708437	0.174561	8.8	24.3606	2.76825	0.032	IRM800	0.42	-0.24	17.23	0	17.23	IRM300	0.88	0.38	-16.13	0	-16.13	0.968079	6.4105e-07	0.0078	#REF!	#REF!
JIM1-54	55.8636	Sixmile Creek	21.867	283.7	1.24e-05	0.0437081	2.24e-06	0.00789566	0.180645	8.9	24.3611	2.7372	0.094	IRM800	0.11	0.18	19.14	0	19.14	IRM300	1.63	-0.39	-17.74	0	-17.74	0.963427	6.31545e-07	0.011	#REF!	#REF!
JIM1-56	58.6568	Sixmile Creek	24.641	311.1	1.35e-05	0.0433944	2.51e-06	0.00806815	0.185926	9.4	23.3461	2.48362	0.037	IRM800	0.5	0.06	17.67	0	17.67	IRM300	0.61	-0.38	-16.75	0	-16.75	0.973967	4.48845e-07	0.02	#REF!	#REF!
JIM1-58	62.4276	Sixmile Creek	10.616	244.3	2.21e-05	0.0904625	4.24e-06	0.0173557	0.191855	9.4	25.3761	2.69958	0.145	IRM800	-0.07	-0.16	2.26	1	22.6	IRM300	0.21	0.07	-2.1	1	-21	0.964602	1.36586e-06	0.014	#REF!	#REF!
JIM1-60	65.3604	Sixmile Creek	23.498	285	1.66e-05	0.0582456	3.15e-06	0.0110526	0.189759	9.5	25.3755	2.6711	0.13	IRM800	0.04	-0.02	2.78	1	27.8	IRM300	0.11	-0.02	-2.59	1	-25.9	0.965827	7.05592e-07	0.0019	#REF!	#REF!
JIM1-62	69.8295	Sixmile Creek	23.637	284	1.46e-05	0.0514085	3.17e-06	0.011162	0.217123	9.9	24.361	2.46071	0.129	IRM800	0.05	0.02	3.01	1	30.1	IRM300	0.12	-0.1	-2.79	1	-27.9	0.963455	7.2598e-07	0.016	#REF!	#REF!
JIM2-02	235.415	Sixmile Creek	19.36	284.4	1.32e-05	0.0464135	1.61e-06	0.00566104	0.12197	7.8	22.3313	2.86298	-0.266	IRM800	-0.1	0.27	12.64	0	12.64	IRM300	0.75	0.01	-12.36	0	-12.36	0.988924	4.34401e-07	0.027	#REF!	#REF!
JIM2-04	238.117	Sixmile Creek	18.078	305.1	5.84e-07	0.00191413	9.16e-08	0.000300229	0.156849	10.1	30.4502	3.01487	0.015	IRM800	0.07	0.1	3.84	-1	0.384	IRM300	0.12	-0.08	-3.45	-1	-0.345	0.949219	2.26795e-08	0.0012	#REF!	#REF!
JIM2-06	242.953	Sixmile Creek	21.444	278.1	6.88e-06	0.0247393	1.37e-06	0.00492629	0.199128	10.3	25.3756	2.46365	-0.095	IRM800	0.5	-0.29	9.29	0	9.29	IRM300	-0.24	-0.2	-8.91	0	-8.91	0.979548	2.56016e-07	0.4	#REF!	#REF!	Lightning struck
JIM2-08	244.915	Sixmile Creek	18.89	274.3	6.5e-06	0.0236967	2.63e-06	0.00958804	0.404615	16.7	24.3601	1.45869	-0.111	IRM800	0.04	-0.04	2.28	1	22.8	IRM300	0.13	0.01	-2.25	1	-22.5	0.993421	2.11223e-07	0.024	#REF!	#REF!
JIM2-10	249.483	Sixmile Creek	11.675	206.9	5.79e-06	0.0279845	1.75e-06	0.00845819	0.302245	13.8	25.3754	1.8388	-0.078	IRM800	-0.5	-0.64	11.6	0	11.6	IRM300	0.78	0.83	-11.41	0	-11.41	0.99181	3.04069e-07	0.017	#REF!	#REF!
JIM2-14	253.678	Sixmile Creek	12.751	196.1	6.76e-06	0.0344722	2.76e-06	0.0140745	0.408284	17.8	27.4055	1.53964	-0.032	IRM800	0.57	0.06	16.73	0	16.73	IRM300	-0.03	-0.33	-16.51	0	-16.51	0.993425	2.29786e-07	0.0098	#REF!	#REF!
JIM2-16	266.506	Sixmile Creek	21.785	291.4	6.6e-06	0.0226493	1.02e-06	0.00350034	0.154545	8.2	23.3457	2.84704	-0.098	IRM800	0.29	-0.05	8.79	0	8.79	IRM300	0.39	-0.61	-8.37	0	-8.37	0.976109	2.96534e-07	0.0045	#REF!	#REF!
JIM2-18	271.493	Sixmile Creek	20.921	256.6	2.77e-06	0.010795	4.18e-07	0.00162899	0.150903	8.8	28.42	3.22955	-0.025	IRM800	0.09	-0.02	4	0	4	IRM300	0.14	-0.23	-3.79	0	-3.79	0.97375	1.31925e-07	0.0058	#REF!	#REF!
JIM2-20	276.204	Sixmile Creek	19.147	282.1	4.57e-06	0.0161999	4.63e-07	0.00164126	0.101313	7.3	26.3909	3.61519	-0.3	IRM800	-0.01	-0.02	3.72	0	3.72	IRM300	0.17	-0.04	-3.5	0	-3.5	0.97043	1.82274e-07	0.0098	#REF!	#REF!
JIM2-22	277.154	Sixmile Creek	20.137	277.9	7.5e-06	0.0269881	9.78e-07	0.00351925	0.1304	7.8	25.3759	3.25331	-0.054	IRM800	0.19	-0.21	7.09	0	7.09	IRM300	0.46	0.19	-6.76	0	-6.76	0.976728	2.57735e-07	0.0047	#REF!	#REF!
JIM2-24	280.456	Sixmile Creek	18.259	282.2	1.36e-05	0.0481928	2e-06	0.00708717	0.147059	8.6	24.3611	2.83269	0.018	IRM800	0.07	-0.12	13.84	0	13.84	IRM300	1.24	-0.35	-13.37	0	-13.37	0.98302	3.88302e-07	0.0081	#REF!	#REF!
JIM2-26	286.179	Sixmile Creek	22.446	294.7	1.31e-05	0.044452	1.54e-06	0.00522565	0.117557	8.4	25.3771	3.02108	-0.218	IRM800	0.51	-0.18	10.03	0	10.03	IRM300	0.14	0.06	-9.57	0	-9.57	0.977069	3.24334e-07	0.017	#REF!	#REF!
JIM2-28	290.449	Sixmile Creek	14.465	324.2	2.55e-05	0.0786552	5.59e-06	0.0172424	0.219216	13.6	33.4956	2.46291	0.005	IRM800	0.23	-0.11	2.48	1	24.8	IRM300	0.36	0.03	-2.38	1	-23.8	0.979839	7.1552e-07	0.03	#REF!	#REF!
JIM2-30	292.928	Sixmile Creek	23.707	337.8	2.77e-05	0.0820012	5.18e-06	0.0153345	0.187004	12.3	32.4803	2.64068	-0.06	IRM800	0.07	-0.1	4.22	1	42.2	IRM300	0.28	-0.05	-4.06	1	-40.6	0.981043	6.96419e-07	0.044	#REF!	#REF!
JIM2-32	294.947	Sixmile Creek	21.654	305.1	7.08e-06	0.0232055	1.14e-06	0.00373648	0.161017	8.6	24.3615	2.83274	-0.054	IRM800	0.13	-0.18	9.17	0	9.17	IRM300	0.44	-0.17	-8.74	0	-8.74	0.976554	3.19571e-07	0.026	#REF!	#REF!
JIM2-34	295.783	Sixmile Creek	17.903	306.2	8.03e-06	0.0262247	1.08e-06	0.00352711	0.134496	8.4	30.4508	3.62509	0.108	IRM800	0.05	-0.04	5.16	0	5.16	IRM300	0.38	0.09	-4.82	0	-4.82	0.967054	2.31805e-07	0.043	#REF!	#REF!	Lightning struck
JIM2-36	297.3	Sixmile Creek	19.908	322.3	2.11e-05	0.065467	3.94e-06	0.0122246	0.18673	11.4	31.4663	2.7602	0.019	IRM800	-0.1	-0.07	2.49	1	24.9	IRM300	0.15	0.06	-2.41	1	-24.1	0.983936	6.13824e-07	0.067	#REF!	#REF!
JIM2-38	300.46	Sixmile Creek	21.679	336.4	3.68e-05	0.109394	9.46e-06	0.0281213	0.257065	20.2	62.9276	3.11523	0.384	IRM800	0.07	-0.09	6.8	1	68	IRM300	0.4	0.04	-5.52	1	-55.2	0.905882	9.50228e-07	0.18	#REF!	#REF!
JIM2-40	305.81	Sixmile Creek	22.928	346.1	2.11e-05	0.060965	4.43e-06	0.0127998	0.209953	14	37.555	2.6825	0.078	IRM800	0.01	0	3.72	1	37.2	IRM300	0.31	0.06	-3.48	1	-34.8	0.967742	6.52041e-07	0.047	#REF!	#REF!
JIM2-42	306.693	Sixmile Creek	13.348	318.3	2.56e-05	0.0804273	4.53e-06	0.0142319	0.176953	11.1	33.4952	3.01759	0.07	IRM800	-0.07	0	2.26	1	22.6	IRM300	0.21	-0.01	-2.11	1	-21.1	0.966814	8.33833e-07	0.068	#REF!	#REF!
JIM2-44	308.6	Sixmile Creek	23.653	349.5	4.99e-07	0.00142775	1.13e-07	0.000323319	0.226453	13.9	29.436	2.1177	-0.044	IRM800	0.09	0	7.67	-1	0.767	IRM300	0.46	0.22	-7.23	-1	-0.723	0.971317	2.40984e-08	0.02	#REF!	#REF!	Lightning struck
JIM2-46	309.024	Sixmile Creek	23.705	347.4	1.24e-06	0.00356937	1.93e-07	0.000555556	0.155645	9.7	24.3617	2.51152	-0.02	IRM800	0.46	-0.2	13.45	-1	1.345	IRM300	0.35	0.52	-12.93	-1	-1.293	0.980669	3.1217e-08	0.2	#REF!	#REF!	Lightning struck
JIM3-02	322.505	Sixmile Creek	16.895	336.3	1.57e-05	0.0466845	2.13e-06	0.00633363	0.135669	9.1	26.3895	2.89995	-0.096	IRM800	0.65	-0.01	14.41	0	14.41	IRM300	0.67	0.02	-13.71	0	-13.71	0.975711	4.97189e-07	0.029	#REF!	#REF!
JIM3-04	326.286	Sixmile Creek	21.214	357.7	1.36e-05	0.0380207	2.12e-06	0.00592675	0.155882	8.8	23.3455	2.65289	-0.103	IRM800	0.59	-0.39	13.91	0	13.91	IRM300	0.73	0.53	-13.4	0	-13.4	0.981668	3.97379e-07	0.029	#REF!	#REF!
JIM3-06	329.163	Sixmile Creek	22.549	340.3	1.05e-05	0.0308551	1.29e-06	0.00379077	0.122857	8	22.3304	2.79131	-0.259	IRM800	0.17	0.02	6.46	0	6.46	IRM300	0.32	-0.06	-6.16	0	-6.16	0.97678	2.21296e-07	1.98	#REF!	#REF!	Lightning struck
JIM3-08	330.997	Sixmile Creek	18.392	324.4	8.86e-06	0.027312	1.03e-06	0.00317509	0.116253	6.5	18.2714	2.81099	-0.174	IRM800	0.11	0.05	7.57	0	7.57	IRM300	0.46	0.04	-7.33	0	-7.33	0.984148	3.15898e-07	0.045	#REF!	#REF!
JIM3-10	338.876	Sixmile Creek	18.48	311.3	6.92e-06	0.0222294	1.38e-06	0.00443302	0.199422	7.9	16.2419	2.05593	-0.123	IRM800	0.62	-0.03	8.32	0	8.32	IRM300	0.1	0.18	-8.25	0	-8.25	0.995793	1.95346e-07	0.026	#REF!	#REF!
MTG1-01	193.076	Sixmile Creek	13.732	349.1	2.38e-05	0.0681753	4.6e-06	0.0131767	0.193277	10.2	28.4198	2.78626	0.185	IRM800	0.13	-0.73	15.98	0	15.98	IRM300	-0.4	-0.86	-14.24	0	-14.24	0.945557	7.80658e-07	0.012	0.00873871	11194
MTG1-02	198.934	Sixmile Creek	13.009	342.8	1.56e-05	0.0455076	2.87e-06	0.00837223	0.183974	10.8	38.5681	3.57112	0.335	IRM800	0.15	-0.35	11.94	0	11.94	IRM300	-0.51	-0.03	-9.93	0	-9.93	0.915829	6.16496e-07	0.016	0.0122992	19950.1
MTG1-03	203.573	Sixmile Creek	13.053	351.2	2.99e-05	0.0851367	5.34e-06	0.015205	0.178595	9.4	26.3899	2.80743	0.105	IRM800	-0.01	-0.08	2.12	1	21.2	IRM300	-0.19	-1.22	-19.38	0	-19.38	0.957075	1.14227e-06	0.0079	0.00605225	5298.46
MTG1-04	213.056	Sixmile Creek	12.713	337.6	1.52e-05	0.0450237	2.84e-06	0.00841232	0.186842	11	33.4939	3.0449	0.227	IRM800	0.12	-0.07	10.56	0	10.56	IRM300	-0.08	-0.3	-8.93	0	-8.93	0.922822	5.08141e-07	0.064	0.0503422	99071.2
MTG1-05	216.379	Sixmile Creek	11.455	354.2	1.33e-05	0.0375494	2.53e-06	0.00714286	0.190226	11.1	35.5239	3.20035	0.288	IRM800	0.29	-0.06	9.37	0	9.37	IRM300	0.15	-0.19	-7.76	0	-7.76	0.914088	5.4474e-07	0.012	0.0104758	19230.8
MTG1-06	223.855	Sixmile Creek	11.642	346.8	2.43e-05	0.0700692	4.95e-06	0.0142734	0.203704	17.5	55.8199	3.18971	0.125	IRM800	-0.09	-0.59	15.07	0	15.07	IRM300	0.02	-0.44	-12.07	0	-12.07	0.900464	5.48875e-07	0.01	0.00858959	15649.5
MTG1-07	228.163	Sixmile Creek	11.274	353.6	6.2e-05	0.175339	1.18e-05	0.033371	0.190323	13	38.5678	2.96675	0.148	IRM800	0.01	-0.07	3.59	1	35.9	IRM300	-0.02	-0.06	-3.14	1	-31.4	0.937326	1.5824e-06	0.05	0.0443498	28026.9
MTG1-08	229.428	Sixmile Creek	8.988	308	4.43e-05	0.143831	7.07e-06	0.0229545	0.159594	9.2	25.3752	2.75817	-0.114	IRM800	-0.21	-0.14	19.41	0	19.41	IRM300	0	-0.56	-18.04	0	-18.04	0.964709	1.70227e-06	0.033	0.0367156	21568.6
MTG1-09	232.016	Sixmile Creek	11.899	293.6	3.3e-06	0.0112398	6.71e-07	0.00228542	0.203333	8.7	23.345	2.68334	-0.099	IRM800	-0.02	-0.04	4.7	0	4.7	IRM300	-0.04	-0.13	-4.47	0	-4.47	0.975532	3.22716e-07	0.013	0.0109253	33854.2
MTG1-10	235.01	Sixmile Creek	10.015	319	1.61e-05	0.0504702	3.02e-06	0.00946708	0.187578	8.9	24.3602	2.7371	-0.102	IRM800	0	-0.06	4.94	0	4.94	IRM300	-0.03	-0.08	-4.59	0	-4.59	0.964575	4.50325e-07	0.0027	0.00269596	5986.7
MTG1-11	234.253	Sixmile Creek	11.567	295.5	1.19e-07	0.000402707	3.85e-08	0.000130288	0.323529	8.2	23.3451	2.84696	0.107	IRM800	-0.12	0.04	10.94	0	10.94	IRM300	0.04	-0.27	-10.45	0	-10.45	0.977605	7.17559e-07	0.058	0.0501426	69879.5
MTG1-12	234.253	Sixmile Creek	10.29	264.6	2.49e-05	0.0941043	4.42e-06	0.0167045	0.17751	9.3	26.3885	2.83747	-0.04	IRM800	-0.19	-0.33	19.85	0	19.85	IRM300	-0.17	0.23	-18.62	0	-18.62	0.969018	1.30321e-06	0.027	0.0262391	20134.2
MTG1-13	238.13	Sixmile Creek	11.987	258.5	3.6e-05	0.139265	6.83e-06	0.0264217	0.189722	10.3	28.417	2.75894	0.036	IRM800	0.05	-0.05	2.98	1	29.8	IRM300	-0.06	-0.11	-2.71	1	-27.1	0.954698	1.55835e-06	0.047	0.0392091	25160.6
MTG1-14	239.655	Sixmile Creek	13.952	286.3	4.78e-05	0.166958	1.03e-05	0.0359762	0.215481	18	55.8145	3.10081	0.167	IRM800	0.12	-0.22	5.15	1	51.5	IRM300	-0.02	-0.27	-4.11	1	-41.1	0.899029	1.2113e-06	0.011	0.00788417	6508.88
MTG1-15	241.247	Sixmile Creek	12.366	300.7	4.31e-05	0.143332	9.27e-06	0.0308281	0.215081	15.9	52.7721	3.319	0.275	IRM800	0.07	-0.16	4.25	1	42.5	IRM300	-0.06	-0.19	-3.39	1	-33.9	0.898824	1.21947e-06	0.027	0.0218341	17904.5
MTG1-16	247.607	Sixmile Creek	12.072	241.2	3.27e-05	0.135572	5.68e-06	0.0235489	0.1737	11.4	33.4913	2.93783	0.077	IRM800	0.01	-0.12	3.31	1	33.1	IRM300	-0.06	-0.11	-2.9	1	-29	0.938066	1.38999e-06	0.021	0.0173956	12514.9
MTG1-17	248.437	Sixmile Creek	12.383	250.1	2.8e-05	0.111955	5.35e-06	0.0213914	0.191071	9.6	26.3884	2.74879	-0.018	IRM800	-0.01	-0.09	2.62	1	26.2	IRM300	-0.05	-0.04	-2.44	1	-24.4	0.965649	1.42615e-06	0.028	0.0226116	15855
MTG1-18	253.016	Sixmile Creek	11.837	259	3.02e-05	0.116602	3.23e-06	0.012471	0.106954	8.2	23.344	2.84683	-0.551	IRM800	-0.21	-0.47	15.52	0	15.52	IRM300	-0.2	-0.5	-14.61	0	-14.61	0.970683	8.63394e-07	0.07	0.0591366	68493.2
MTG2-01	0	Renova	11.895	244	2.1e-05	0.0860656	4.22e-06	0.0172951	0.200952	10.6	29.4323	2.77663	0.057	IRM800	0.06	0.01	3.02	1	30.2	IRM300	0	-0.03	-2.73	1	-27.3	0.951987	1.38546e-06	0.014	0.0117697	8495.15
MTG2-02	2.16232	Renova	11.738	275.2	6.96e-05	0.252907	1.02e-05	0.037064	0.146552	11.3	34.5057	3.0536	-0.049	IRM800	0.03	-0.06	4.01	1	40.1	IRM300	-0.07	0.03	-3.69	1	-36.9	0.9601	1.92367e-06	0.024	0.0204464	10628.9
MTG2-03	1.71626	Renova	11.96	261.8	5.56e-05	0.212376	8.97e-06	0.0342628	0.161331	11.1	31.4616	2.83438	-0.006	IRM800	0.03	0.07	3.79	1	37.9	IRM300	0.02	-0.11	-3.53	1	-35.3	0.965699	1.83445e-06	0.049	0.0409699	22333.6
MTG2-04	7.86521	Renova	10.968	252	4.54e-05	0.180159	7.81e-06	0.0309921	0.172026	11.1	31.462	2.83442	0.035	IRM800	0.04	-0.05	3.2	1	32	IRM300	0.1	0.06	-2.97	1	-29.7	0.964063	1.75055e-06	0.034	0.0309993	17708.3
MTG2-05	9.61765	Renova	11.997	270.4	3.23e-05	0.119453	6.52e-06	0.0241124	0.201858	10	27.4028	2.74028	0.034	IRM800	0.07	-0.13	3.67	1	36.7	IRM300	-0.06	0.08	-3.42	1	-34.2	0.96594	1.91131e-06	0.043	0.0358423	18752.7
RUS1-02	0	Renova	10.988	263.1	6.82e-06	0.0259217	2.2e-06	0.00836184	0.322581	28.5	91.3509	3.2053	0.319	IRM800	0.18	-0.39	10.32	0	10.32	IRM300	0.86	-0.13	-7.73	0	-7.73	0.874516	4.15908e-07	0.0046	#REF!	#REF!
RUS1-04	3.55723	Renova	11.761	280.6	9.07e-06	0.0323236	2.08e-06	0.00741269	0.229327	34.2	98.4547	2.87879	-0.071	IRM800	-0.09	-0.02	9.12	0	9.12	IRM300	0.45	0.45	-6.43	0	-6.43	0.852522	2.8569e-07	0.0032	#REF!	#REF!
RUS1-06	6.23991	Renova	16.311	347.8							72.0593			IRM800	-0.05	-0.1	2.57	-2	0.0257	IRM300	0.17	0.1	-2.33	-2	-0.0233	0.953307	1.83925e-08	5.3e-05	#REF!	#REF!
RUS1-08	6.65173	Renova	12.84	293.7	1.18e-06	0.00401771	3.39e-07	0.00115424	0.287288	25.8	98.4465	3.81576	0.331	IRM800	0	0.19	13.61	-1	1.361	IRM300	1.26	0.54	-9.76	-1	-0.976	0.85856	7.71028e-08	0.00094	#REF!	#REF!
RUS1-10	13.8694	Renova	11.144	279	5.52e-06	0.0197849	1.77e-06	0.00634409	0.320652	29.6	87.2831	2.94875	0.266	IRM800	-0.81	-0.03	8.26	0	8.26	IRM300	0.75	-0.04	-6.21	0	-6.21	0.875908	3.30223e-07	0.0029	#REF!	#REF!
RUS1-12	45.2648	Renova	23.565	343.9	5.32e-07	0.00154696	1.68e-07	0.000488514	0.315789	29.4	97.4357	3.31414	0.309	IRM800	-0.11	-0.11	17.6	-1	1.76	IRM300	0.93	-0.03	-13.18	-1	-1.318	0.874432	5.55909e-08	0.00094	#REF!	#REF!
RUS1-14	46.7096	Renova	13.556	288.4	4.04e-06	0.0140083	1.49e-06	0.00516644	0.368812	36.4	97.4339	2.67675	0.231	IRM800	0.04	-0.02	7.69	0	7.69	IRM300	0.55	0	-5.77	0	-5.77	0.875163	2.19091e-07	0.0059	#REF!	#REF!
RUS1-16	47.135	Renova	13.365	269	1.5e-05	0.0557621	3.78e-06	0.014052	0.252	21.6	82.21	3.80602	0.289	IRM800	0.54	0.24	17.1	0	17.1	IRM300	1.11	-0.25	-13.37	0	-13.37	0.890936	6.91358e-07	0.0082	#REF!	#REF!
RUS1-18	47.2603	Renova	11.848	215.7	2.13e-06	0.00987483	6.38e-07	0.00295781	0.299531	25.5	94.3885	3.70151	0.356	IRM800	0.12	0.04	3.69	0	3.69	IRM300	0.16	-0.01	-2.76	0	-2.76	0.873984	2.00034e-07	0.0039	#REF!	#REF!
RUS1-20	56.4264	Renova	22.306	333	1.1e-06	0.0033033	2.53e-07	0.00075976	0.23	27.7	107.582	3.88384	0.063	IRM800	0.14	0.47	19.11	-1	1.911	IRM300	0.91	-0.61	-13.34	-1	-1.334	0.849032	6.366e-08	0.0015	#REF!	#REF!
RUS1-22	56.9195	Renova	22.786	361.2	1.61e-06	0.00445736	6.27e-07	0.00173588	0.389441	37.9	123.822	3.26708	0.385	IRM800	0.13	0.02	5.27	0	5.27	IRM300	0.32	-0.1	-3.48	0	-3.48	0.830171	1.01817e-07	0.0039	#REF!	#REF!
RUS1-24	98.5584	Renova	20.965	363.5	5.89e-08	0.000162036	1.36e-08	3.7414e-05	0.2309	11.6	41.6151	3.5875	0.34	IRM800	0.3	0.01	6.98	-2	0.0698	IRM300	0.12	-0.25	-6.35	-2	-0.0635	0.954871	8.10875e-09	0.00067	#REF!	#REF!
RUS1-26	113.41	Renova	22.536	347.3	6.42e-07	0.00184855	1.02e-07	0.000293694	0.158879	25.4	87.2855	3.43644	-0.417	IRM800	0.17	-0.03	7.15	-1	0.715	IRM300	0.17	-0.2	-5.64	-1	-0.564	0.894406	4.1711e-08	0.00088	#REF!	#REF!
RUS1-28	123.966	Renova	22.386	356.5	7.52e-07	0.0021094	2.06e-07	0.00057784	0.273936	23.5	99.4648	4.23254	0.344	IRM800	-0.05	0.44	14.2	-1	1.42	IRM300	0.7	0.67	-10.46	-1	-1.046	0.86831	5.85187e-08	0.0011	#REF!	#REF!
RUS1-30	134.847	Renova	25.493	383.3	1.51e-07	0.000393947	3.56e-08	9.28776e-05	0.235762	10.9	27.4064	2.51435	0.153	IRM800	0.26	0.06	8.02	-2	0.0802	IRM300	0.29	0.48	-7.4	-2	-0.074	0.961347	1.45138e-08	0.0015	#REF!	#REF!
RUS2-02	149.508	Renova	13.371	290.8	3.38e-05	0.116231	7.47e-06	0.0256878	0.221006	10.7	29.4339	2.75083	0.262	IRM800	0.13	-0.05	3.65	1	36.5	IRM300	-0.14	-0.15	-3.33	1	-33.3	0.956164	1.76726e-06	0.047	#REF!	#REF!
RUS2-04	153.861	Renova	11.186	255.2	2.72e-06	0.0106583	8.05e-07	0.00315439	0.295956	23.1	79.1615	3.42691	0.349	IRM800	0.2	-0.13	4.11	0	4.11	IRM300	0.29	-0.19	-3.13	0	-3.13	0.880779	2.03826e-07	0.0041	#REF!	#REF!
RUS2-06	180.339	Renova	24.229	395.4	8.23e-08	0.000208144	2.41e-08	6.09509e-05	0.292831	11.4	30.45	2.67105	0.217	IRM800	0.22	-0.01	3.67	-2	0.0367	IRM300	0.02	0.02	-3.41	-2	-0.0341	0.964578	4.12729e-09	5.4e-05	#REF!	#REF!
RUS2-08	186.232	Renova	17.76	353.6	3.23e-07	0.000913462	9.53e-08	0.000269514	0.295046	10.8	26.3905	2.44357	0.031	IRM800	0.03	-0.09	3.48	-1	0.348	IRM300	0.22	0.1	-3.3	-1	-0.33	0.974138	4.16667e-08	0.001	#REF!	#REF!
RUS2-10	194.48	Sixmile Creek	21.865	338.6	1.81e-05	0.0534554	2.99e-06	0.00883048	0.165193	10.1	25.3752	2.5124	-0.257	IRM800	0.06	-0.08	2.1	1	21	IRM300	0.08	0.06	-2	1	-20	0.97619	6.91973e-07	0.023	#REF!	#REF!
RUS2-12	195.674	Sixmile Creek	20.908	334.5	1.67e-05	0.0499253	3.38e-06	0.0101046	0.202395	9.9	25.3756	2.5632	-0.052	IRM800	-0.01	-0.05	2.29	1	22.9	IRM300	0.11	0.05	-2.18	1	-21.8	0.975983	7.75301e-07	0.025	#REF!	#REF!
RUS2-14	196.628	Sixmile Creek	21.351	342.1	1.71e-05	0.0499854	3.62e-06	0.0105817	0.211696	10	24.3609	2.43609	-0.059	IRM800	0	-0.01	2.44	1	24.4	IRM300	0.11	0.06	-2.34	1	-23.4	0.979508	7.99963e-07	0.024	#REF!	#REF!
RUS2-16	197.909	Sixmile Creek	21.59	328.5	1.25e-05	0.0380518	2.99e-06	0.00910198	0.2392	10	24.3609	2.43609	-0.037	IRM800	0.05	-0.01	2.19	1	21.9	IRM300	0.13	0.02	-2.09	1	-20.9	0.977169	7.1422e-07	0.027	#REF!	#REF!
RUS2-18	201.28	Sixmile Creek	21.176	321.8	1.93e-05	0.0599751	4.07e-06	0.0126476	0.210881	10.6	25.3739	2.39377	-0.058	IRM800	0	0.04	2.79	1	27.9	IRM300	0.08	0.01	-2.67	1	-26.7	0.978495	9.00548e-07	0.04	#REF!	#REF!
RUS2-20	203.389	Sixmile Creek	21.541	326.5	1.91e-05	0.0584992	3.25e-06	0.00995406	0.170157	9.5	23.3452	2.45739	-0.24	IRM800	0.02	-0.05	2.46	1	24.6	IRM300	0.09	-0.03	-2.37	1	-23.7	0.981707	8.08226e-07	0.046	#REF!	#REF!
RUS2-22	207.334	Sixmile Creek	20.01	320.7	1.92e-05	0.059869	4.03e-06	0.0125663	0.209896	10.2	26.3898	2.58724	-0.001	IRM800	-0.05	-0.04	2.69	1	26.9	IRM300	0.17	0.03	-2.53	1	-25.3	0.97026	9.83008e-07	0.04	#REF!	#REF!
RUS2-24	210.153	Sixmile Creek	22.046	324.4	1.86e-05	0.0573366	3.78e-06	0.0116523	0.203226	10.1	25.3753	2.51241	-0.049	IRM800	0	-0.02	2.22	1	22.2	IRM300	0.1	-0.01	-2.11	1	-21.1	0.975225	7.1759e-07	0.019	#REF!	#REF!
RUS2-26	209.847	Sixmile Creek	22.004	338.2	1.99e-05	0.0588409	3.29e-06	0.00972797	0.165327	10.5	27.4053	2.61003	-0.194	IRM800	-0.04	0.08	2.45	1	24.5	IRM300	0.14	0.09	-2.27	1	-22.7	0.963265	7.39411e-07	0.036	#REF!	#REF!
RUS2-28	214.12	Sixmile Creek	21.461	332.4	1.55e-05	0.0466306	3.28e-06	0.00986763	0.211613	10.4	26.3905	2.53755	0.003	IRM800	0.03	-0.05	2.23	1	22.3	IRM300	0.12	0.03	-2.11	1	-21.1	0.973094	7.17115e-07	0.016	#REF!	#REF!
RUS2-30	215.677	Sixmile Creek	21.367	330.9	1.6e-05	0.048353	3.34e-06	0.0100937	0.20875	10.2	25.3754	2.48778	-0.032	IRM800	-0.02	0	2.34	1	23.4	IRM300	0.13	0.09	-2.23	1	-22.3	0.976496	7.80643e-07	0.024	#REF!	#REF!
RUS2-32	221.037	Sixmile Creek	19.419	324.6	2.31e-05	0.0711645	3.96e-06	0.0121996	0.171429	10	24.3608	2.43608	-0.3	IRM800	-0.06	-0.03	2.6	1	26	IRM300	0.19	0.06	-2.51	1	-25.1	0.982692	9.28472e-07	0.045	#REF!	#REF!
RUS2-34	223.347	Sixmile Creek	19.465	294.7	1.89e-05	0.064133	3.75e-06	0.0127248	0.198413	10	24.3604	2.43604	-0.133	IRM800	0.03	-0.05	2.44	1	24.4	IRM300	0.13	0.05	-2.35	1	-23.5	0.981557	8.34318e-07	0.041	#REF!	#REF!
RUS2-36	224.949	Sixmile Creek	19.454	317.9	1.86e-05	0.058509	3.1e-06	0.00975149	0.166667	9.9	24.3605	2.46066	-0.267	IRM800	-0.04	-0.15	2.19	1	21.9	IRM300	0.12	0.08	-2.11	1	-21.1	0.981735	7.33525e-07	0.04	#REF!	#REF!
RUS2-38	231.119	Sixmile Creek	21.435	308.6	1.74e-05	0.0563837	3.26e-06	0.0105638	0.187356	9.8	24.3603	2.48575	-0.15	IRM800	0.01	0.02	2	1	20	IRM300	0.86	-0.31	-19.28	0	-19.28	0.982	6.37742e-07	0.027	#REF!	#REF!
RUS2-40	236.165	Sixmile Creek	19.213	289.2	1.84e-05	0.0636238	3.37e-06	0.0116528	0.183152	9.7	23.3448	2.40668	-0.171	IRM800	0.02	-0.05	2.02	1	20.2	IRM300	1.41	-0.19	-19.55	0	-19.55	0.983911	7.24509e-07	0.034	#REF!	#REF!
RUS2-42	238.395	Sixmile Creek	19.389	301.8	1.65e-05	0.054672	3.17e-06	0.0105036	0.192121	9.2	22.3298	2.42715	-0.177	IRM800	-0.18	0.55	19.04	0	19.04	IRM300	1.18	-1.05	-18.38	0	-18.38	0.982668	7.04523e-07	0.04	#REF!	#REF!
RUS2-44	239.28	Sixmile Creek	21.135	319	1.15e-05	0.0360502	2.21e-06	0.0069279	0.192174	9.3	23.3448	2.51019	-0.141	IRM800	0.23	0	15.89	0	15.89	IRM300	1.13	-0.63	-15.32	0	-15.32	0.982064	5.49326e-07	0.032	#REF!	#REF!
RUS2-46	240.855	Sixmile Creek	19.18	300.6	1.31e-05	0.0435795	2.63e-06	0.00874917	0.200763	8.8	22.3303	2.53753	-0.139	IRM800	0.27	-0.79	18.75	0	18.75	IRM300	1.03	0.37	-18.22	0	-18.22	0.985867	7.74765e-07	0.039	#REF!	#REF!
RUS2-48	244.659	Sixmile Creek	19.798	268.7	3.86e-06	0.0143655	6.75e-07	0.0025121	0.17487	8.4	26.3899	3.14166	0.161	IRM800	0.11	-0.01	4.95	0	4.95	IRM300	0.15	-0.13	-4.46	0	-4.46	0.950505	1.97495e-07	0.01	#REF!	#REF!
RYA1-02	0	Renova	25.372	363.4	9.92e-07	0.00272977	1.63e-07	0.000448542	0.164315	11.6	42.6285	3.67487	0.054	IRM800	0.37	-0.06	10.23	-1	1.023	IRM300	0.3	-0.13	-9.39	-1	-0.939	0.958944	4.21725e-08	0.0021	#REF!	#REF!
RYA1-04	19.0128	Renova	13.314	324.2	1.48e-06	0.00456508	3.12e-07	0.000962369	0.210811	12.8	53.7921	4.20251	0.188	IRM800	-1.62	-1.18	15.82	-1	1.582	IRM300	1.19	0.03	-13.8	-1	-1.38	0.936157	1.20174e-07	0.00086	#REF!	#REF!
RYA1-06	21.3221	Renova	14.165	259.4	1.2e-06	0.00462606	1.94e-07	0.00074788	0.161667	19.7	77.1343	3.91545	-0.264	IRM800	0.2	-0.35	10.63	-1	1.063	IRM300	0.51	0.09	-8.53	-1	-0.853	0.901223	1.08013e-07	0.00077	#REF!	#REF!
RYA1-08	24.2544	Renova	13.376	287.7	3.96e-06	0.0137643	7.21e-07	0.00250608	0.182071	22.3	86.2677	3.86851	-0.052	IRM800	0.11	0.05	3.53	0	3.53	IRM300	0.19	-0.05	-2.74	0	-2.74	0.888102	1.5924e-07	0.003	#REF!	#REF!
RYA1-10	28.2903	Renova	20.865	336.8										IRM800	0.14	0.12	10.36	-2	0.1036	IRM300	0.67	0.36	-8.65	-2	-0.0865	0.917471	1.91709e-08	9.3e-05	#REF!	#REF!
RYA1-12	29.808	Renova	22.505	348.7										IRM800	0.23	-0.2	6.69	-2	0.0669	IRM300	0.23	0.27	-5.92	-2	-0.0592	0.942451	1.68851e-08	8.2e-05	#REF!	#REF!
RYA1-14	31.332	Renova	12.147	211.6	7.08e-08	0.000334594	3.58e-08	0.000169187	0.50565	14.7	52.7758	3.59019	0.421	IRM800	-0.29	0.01	17.77	-2	0.1777	IRM300	1.27	-0.02	-16.13	-2	-0.1613	0.953855	3.29299e-08	0.00026	#REF!	#REF!
RYA1-16	34.409	Renova	13.128	304.1	4.51e-06	0.0148306	1.17e-06	0.00384742	0.259424	18.9	80.1749	4.24206	0.451	IRM800	-0.06	0.12	5.58	0	5.58	IRM300	0.5	-0.11	-4.35	0	-4.35	0.889785	2.80317e-07	0.0039	#REF!	#REF!
RYA1-18	37.3176	Renova	16.387	331.5	6.61e-06	0.0199397	1.36e-06	0.00410256	0.205749	15	71.0415	4.7361	0.393	IRM800	0.04	0.3	7.79	0	7.79	IRM300	0.55	-0.37	-6.13	0	-6.13	0.893453	2.73998e-07	0.0028	#REF!	#REF!
RYA1-20	38.5125	Renova	14.586	301.3	3.78e-06	0.0125456	1.03e-06	0.00341852	0.272487	22.4	90.3137	4.03186	0.386	IRM800	0.09	0.28	4.98	0	4.98	IRM300	0.09	0.2	-3.82	0	-3.82	0.883534	1.94022e-07	0.0025	#REF!	#REF!
RYA1-22	34.0156	Renova	14.737	297	4.05e-06	0.0136364	7.25e-07	0.00244108	0.179012	15	71.0339	4.73559	0.288	IRM800	0.03	0.03	2.72	0	2.72	IRM300	0.04	0.05	-2.13	0	-2.13	0.891544	1.58784e-07	0.00096	#REF!	#REF!
RYA1-24	46.1741	Renova	21.574	366.2	2.95e-07	0.000805571	8.01e-08	0.000218733	0.271525	17.1	38.5628	2.25514	-0.027	IRM800	0.03	0.05	9.52	-2	0.0952	IRM300	0.15	0.08	-8.63	-2	-0.0863	0.953256	2.64207e-08	0.00012	#REF!	#REF!
RYA1-26	49.6809	Renova	22.282	323.5	1.34e-06	0.00414219	2.09e-07	0.000646059	0.15597	20.8	67.992	3.26885	-0.281	IRM800	0.69	-0.24	18.7	-1	1.87	IRM300	1.16	-0.06	-16.01	-1	-1.601	0.928075	7.1358e-08	0.00021	#REF!	#REF!
RYA1-28	56.7106	Renova	23.789	289.7	2.46e-06	0.00849154	6.77e-07	0.0023369	0.275203	20.7	66.9775	3.23563	0.292	IRM800	0.26	0.09	6.64	0	6.64	IRM300	0.47	0.01	-5.63	0	-5.63	0.923946	1.29051e-07	0.0038	#REF!	#REF!
RYA1-30	61.3748	Renova	21.791	288	3.97e-06	0.0137847	7.21e-07	0.00250347	0.181612	12.5	43.6379	3.49103	0.111	IRM800	0.29	-0.2	6.91	0	6.91	IRM300	0.25	0.17	-6.35	0	-6.35	0.959479	1.70254e-07	0.0072	#REF!	#REF!
RYA1-32	66.4143	Renova	23.501	321.3	1.09e-05	0.0339247	2.53e-06	0.00787426	0.23211	17.4	51.7573	2.97456	0.075	IRM800	0.04	0.51	19.65	0	19.65	IRM300	0.69	-0.34	-18.35	0	-18.35	0.966921	3.39135e-07	0.0081	#REF!	#REF!
RYA2-00X	72.6363	Renova	14.195	277.2	6.66e-05	0.24026	1.84e-05	0.0663781	0.276276	15.1	40.5932	2.68829	0.224	IRM800	-0.54	0.03	6.49	1	64.9	IRM300	0.42	0.35	-6.01	1	-60.1	0.96302	2.32265e-06	0.04	#REF!	#REF!
RYA2-02	73.1363	Renova	14.831	305.2	1.6e-06	0.00524246	3.99e-07	0.00130734	0.249375	11.4	30.4466	2.67076	0.108	IRM800	0.14	0.18	4.29	0	4.29	IRM300	0.12	-0.09	-3.9	0	-3.9	0.954545	2.52174e-07	0.0062	#REF!	#REF!
RYA2-04	74.6692	Sixmile Creek	15.365	285.9	3.41e-05	0.119272	4.92e-06	0.0172088	0.144282	8.5	25.373	2.98506	-0.083	IRM800	0.07	-0.05	2.58	1	25.8	IRM300	0.07	-0.01	-2.48	1	-24.8	0.98062	1.29841e-06	0.061	#REF!	#REF!
RYA2-06	78.7452	Sixmile Creek	12.88	275.8	2.8e-05	0.101523	5.21e-06	0.0188905	0.186071	9.7	25.3731	2.61578	-0.006	IRM800	0.15	0.04	2.21	1	22.1	IRM300	0.05	-0.01	-2.1	1	-21	0.975113	1.19255e-06	0.1	#REF!	#REF!
RYA2-08	80.2873	Sixmile Creek	12.387	294.6	2.32e-05	0.0787508	4.14e-06	0.014053	0.178448	9.3	24.3584	2.61919	-0.01	IRM800	1.37	-0.75	17.66	0	17.66	IRM300	-0.83	0.37	-16.64	0	-16.64	0.971121	9.99435e-07	0.038	#REF!	#REF!
RYA2-10	83.9265	Sixmile Creek	16.887	345.7	1.43e-05	0.0413653	2.5e-06	0.0072317	0.174825	9.4	27.4046	2.91538	-0.016	IRM800	0.71	-0.49	17.1	0	17.1	IRM300	0.73	-0.09	-16.03	0	-16.03	0.968713	6.87511e-07	0.12	#REF!	#REF!	Lightning struck
RYA2-12	90.0151	Sixmile Creek	12.608	314.2	1.56e-05	0.0496499	2.87e-06	0.00913431	0.183974	9	24.3605	2.70673	-0.105	IRM800	1.38	-0.05	13.88	0	13.88	IRM300	0.36	-0.68	-13.29	0	-13.29	0.978746	8.17735e-07	0.013	#REF!	#REF!
RYA2-14	92.2667	Sixmile Creek	15.231	302	1.51e-05	0.05	2.76e-06	0.00913907	0.182781	9.1	26.3907	2.90008	-0.031	IRM800	1.08	-0.78	15.54	0	15.54	IRM300	0.59	-0.14	-14.5	0	-14.5	0.966538	6.95949e-07	0.0099	#REF!	#REF!
RYA2-16	97.9684	Sixmile Creek	14.715	304.6	2.68e-05	0.0879842	4.34e-06	0.0142482	0.16194	8.9	25.3766	2.8513	-0.097	IRM800	-0.06	0.12	2.64	1	26.4	IRM300	0.18	-0.09	-2.18	1	-21.8	0.912879	1.03228e-06	0.073	#REF!	#REF!
RYA2-18	101.068	Sixmile Creek	11.57	302.1	3.88e-05	0.128434	6.26e-06	0.0207216	0.16134	9.7	27.4062	2.82538	-0.074	IRM800	-0.13	-0.06	2.66	1	26.6	IRM300	0.38	0.06	-2.52	1	-25.2	0.973684	1.38029e-06	0.06	#REF!	#REF!
RYA2-20	108.129	Sixmile Creek	13.778	273.1	2.9e-05	0.106188	5.08e-06	0.0186012	0.175172	10.2	28.4207	2.78635	-0.097	IRM800	0.04	0.02	2.87	1	28.7	IRM300	0.25	0.26	-2.74	1	-27.4	0.977352	1.17361e-06	0.076	#REF!	#REF!
RYA2-22	112.484	Sixmile Creek	11.402	289.1	3.28e-05	0.113456	5.91e-06	0.0204428	0.180183	10.3	27.4063	2.6608	-0.119	IRM800	0	-0.06	2.48	1	24.8	IRM300	0.16	0.12	-2.37	1	-23.7	0.977823	1.2682e-06	0.035	#REF!	#REF!
TPR1-02	0	Renova	12.212	339.8	1e-06	0.00294291	2.61e-07	0.000768099	0.261	11.1	37.5527	3.38313	0.276	IRM800	-0.48	0.08	9.54	-1	0.954	IRM300	0.85	0.52	-8.55	-1	-0.855	0.948113	1.02358e-07	0.0041	#REF!	#REF!
TPR1-04	10.8	Renova	11.973	271.8	1.94e-06	0.0071376	3.79e-07	0.00139441	0.195361	12.9	57.8506	4.48454	0.28	IRM800	0.45	1.72	16.15	-1	1.615	IRM300	1.12	0.67	-13.43	-1	-1.343	0.915789	1.186e-07	0.0012	#REF!	#REF!
TPR1-06	14	Renova	11.304	202.4	4.01e-06	0.0198123	1.49e-06	0.00736166	0.371571	32.8	113.669	3.46552	0.458	IRM800	0.3	-0.02	9.1	0	9.1	IRM300	0.23	0.49	-5.81	0	-5.81	0.819231	2.86624e-07	0.0035	#REF!	#REF!
TPR1-08	14	Renova	17.005	253.5	2.08e-06	0.00820513	5.67e-07	0.00223669	0.272596	22	56.8368	2.58349	0.14	IRM800	0.17	-0.11	3.92	0	3.92	IRM300	0.21	-0.02	-3.38	0	-3.38	0.931122	1.14084e-07	0.039	#REF!	#REF!	Lightning struck
TPR1-10	16.2	Renova	14.121	245.5	2.98e-06	0.0121385	6.6e-07	0.00268839	0.221477	17.1	74.0874	4.3326	0.374	IRM800	0.17	0.01	3.82	0	3.82	IRM300	0.1	0.02	-2.86	0	-2.86	0.874346	1.48007e-07	0.003	#REF!	#REF!
TPR1-12	27.6	Renova	12.223	243.7	2.77e-06	0.0113664	6.51e-07	0.00267132	0.235018	11.3	41.6127	3.68254	0.52	IRM800	-0.02	0.09	3.98	0	3.98	IRM300	0.55	0.16	-3.34	0	-3.34	0.919598	2.2744e-07	0.0044	#REF!	#REF!
TPR1-14	29.7	Renova	11.805	227.9	3.64e-06	0.0159719	7.17e-07	0.00314612	0.196978	13.4	49.7314	3.7113	0.273	IRM800	-0.11	0.04	4.1	0	4.1	IRM300	0.17	0.04	-3.44	0	-3.44	0.919512	2.1601e-07	0.0039	#REF!	#REF!
TPR1-16	29.2	Renova	14.948	241.9	3.34e-06	0.0138074	9.11e-07	0.00376602	0.272754	13.4	49.7317	3.71132	0.51	IRM800	-0.06	0.03	6.13	0	6.13	IRM300	0.15	0.12	-5.2	0	-5.2	0.924144	2.68932e-07	0.016	#REF!	#REF!
TPR1-18	35.6	Renova	12.369	205	4.9e-06	0.0239024	9.95e-07	0.00485366	0.203061	9.1	32.4794	3.56916	0.538	IRM800	-0.06	0.06	5.99	0	5.99	IRM300	0.37	0.14	-5.14	0	-5.14	0.929048	3.92918e-07	0.0053	#REF!	#REF!
TPR1-20	70.3	Renova	19.928	289.7	1.97e-06	0.00680014	3.23e-07	0.00111495	0.163959	8.2	27.4047	3.34204	0.289	IRM800	0.02	0.06	2.19	0	2.19	IRM300	0.98	1.08	-18.97	-1	-1.897	0.933105	9.88559e-08	0.22	#REF!	#REF!	Lightning struck
TPR2-02	74.2	Renova	14.269	233	4.91e-06	0.021073	8.21e-07	0.00352361	0.16721	7.7	25.3748	3.29543	0.341	IRM800	0.08	-0.03	5.77	0	5.77	IRM300	0.38	0.12	-5.16	0	-5.16	0.94714	3.72836e-07	0.26	#REF!	#REF!	Lightning struck
TPR2-04	89.5	Sixmile Creek	10.536	243	4.58e-05	0.188477	1.67e-05	0.0687243	0.364629	22.9	57.8499	2.5262	0.509	IRM800	-0.07	-0.32	6.1	1	61	IRM300	0.37	0.5	-4.95	1	-49.5	0.905738	1.96754e-06	0.037	#REF!	#REF!
TPR2-06	92.3	Sixmile Creek	11.894	202.3	2.64e-05	0.130499	6.91e-06	0.0341572	0.261742	14	42.628	3.04486	0.586	IRM800	0.25	-0.08	3.9	1	39	IRM300	0.02	0.17	-3.24	1	-32.4	0.915385	2.2112e-06	0.015	#REF!	#REF!
TPR2-08	93.5	Sixmile Creek	9.625	203.3	1.84e-05	0.0905066	3.62e-06	0.0178062	0.196739	9.1	26.3901	2.90002	0.13	IRM800	-0.41	-0.83	16.77	0	16.77	IRM300	0.64	0.31	-15.54	0	-15.54	0.963327	1.54182e-06	0.0073	#REF!	#REF!
TPR2-10	94.7	Sixmile Creek	11.905	224.3	1.65e-05	0.0735622	3.5e-06	0.0156041	0.212121	9.8	25.3758	2.58936	0.129	IRM800	0.04	-0.02	2.11	1	21.1	IRM300	0.55	0.65	-19.59	0	-19.59	0.964218	1.50273e-06	0.0083	#REF!	#REF!
TPR2-12	96.8	Sixmile Creek	10.632	261.3	2.06e-05	0.0788366	4.61e-06	0.0176426	0.223786	11.1	27.4051	2.46892	0.184	IRM800	0.02	-0.04	2.19	1	21.9	IRM300	2.11	0.03	-19.79	0	-19.79	0.951826	1.27916e-06	0.031	#REF!	#REF!
