# Supplementary material for: Yellowstone plume drives drainage reorganization in the early Miocene
Source: Sci Adv. 2025 Nov 19;11(47):eadz4275. doi: 10.1126/sciadv.adz4275 (PMC12629190; doi:10.1126/sciadv.adz4275)
Supplement: Supplementary file 2 — Data S1 to S3 [file sciadv.adz4275_data_s1_to_s3.zip › adz4275_data_s3.xlsx]

## Sheet: Samples
Sample ID	Latitude	Longitude	Formation	Lithology	Ref
DB22BPR01	45.0281	-112.203	Sixmile Creek (upper)	tephra	Mosolf et al., 2023
DB22BPR02	45.1225	-112.22	Sixmile Creek (Sweetwater member = lower)	tephra	Mosolf et al., 2023
DB22BPR03	45.0107	-112.127	Sixmile Creek (upper)	tephra	Mosolf et al., 2023
JM22BPR01	45.033	-112.242	Sixmile Creek (upper)	vitric tuff	Mosolf et al., 2023
JM22RC02	45.0225	-112.254	Sixmile Creek	vitric tuff	Mosolf et al., 2023
JM22RC05	45.0245	-112.269	Sixmile Creek	sandstone	Mosolf et al., 2023
JM22RC06	45.0281	-112.275	Sixmile Creek	sandstone	Mosolf et al., 2023
JM22RC08	45.0467	-112.262	Sixmile Creek	pumice tuff	Mosolf et al., 2023
JM22RC09	45.0218	-112.345	Sixmile Creek	lithic tuff	Mosolf et al., 2023
JM22RC10	45.0094	-112.366	Sixmile Creek	vitric tuff	Mosolf et al., 2023
JM22RC11	45.0943	-112.306	Sixmile Creek	sandstone	Mosolf et al., 2023
JS22BPR01	45.0108	-112.126	Sixmile Creek	tuff	Mosolf et al., 2023
JS22PC01	44.8989	-112.264	Sixmile Creek (Anderson Ranch member)	tephra	Mosolf et al., 2023
JS22SC01	44.9419	-112.178	Sixmile Creek	tuffaceous sandstone	Mosolf et al., 2023
SP22BPR01*	45.0761	-112.198	Sixmile Creek	tuffaceous siltstone	Mosolf et al., 2023
YG22LC1	45.3024	-112.147	Sixmile Creek	sandy ash beds	Mosolf et al., 2023
JS22RC01	45.0172	-112.263	Sixmile Creek	tuffaceous sandstone	Mosolf et al., 2023
SC1	44.6742	-112.447	Sixmile Creek (Anderson Ranch member)		Stroup, 2008
SC2	45.0216	-112.209	Sixmile Creek (Anderson Ranch member)		Stroup, 2008
P36 (19LMS0805)	45.0639	-112.275	Sixmile Creek (Fries Place)		Staisch et al. 2022
P38(19LMS0805-04)	44.5357	-112.278	Monida Pass gravels	gravel	Staisch et al. 2022
P37(19LMS0807-02)	46.9619	-114.079	Sixmile Creek (Missoula, MT)		Staisch et al. 2022
CE22BHB01	45.6379	-113.656	Sixmile Creek?		Mosolf et al., 2023
5CS06 (R1)	45.7996	-112.105	Renova (Bone Basin member)		Link et al., 2008
7CS07 (R2)	45.8023	-112.106	Renova (Bone Basin member)		Link et al., 2008
24PL02 (ML1)	45.2318	-113.056	Renova (Medicine Lodge Beds)		Link et al., 2008
25PL02 (ML2)	45.1638	-113.012	Renova (Medicine Lodge Beds)		Link et al., 2008
26PL02 (ML3)	45.1066	-113.055	Renova (Medicine Lodge Beds)		Link et al., 2008
29PL02 (ML5)	45.0265	-113.242	Renova (Medicine Lodge Beds)		Link et al., 2008
41MH03 (ML6)	44.5324	-112.884	Renova (Medicine Lodge Beds)		Link et al., 2008
2PL04(CP2)	45.7548	-112.738	Renova		Link et al., 2008
DCR09	45.792	-111.473	Renova (Dunbar Creek member)		Schwartz et al., 2019
JM22BPR04	45.0532	-112.242	Renova	sandstone	Mosolf et al., 2023
JM22RC07	45.0348	-112.258	Renova	siltstone	Mosolf et al., 2023
JM22RC12	45.1091	-112.305	Renova	sandstone	Mosolf et al., 2023
JL22CF07	46.0775	-114.185	Renova		Mosolf et al., 2023
JM22BPR02	45.0679	-112.234	Renova		Mosolf et al., 2023
YG22LCNTV1	46.065	-114.245	Renova		Mosolf et al., 2023
ML12-02a	45.1832	-113.052	Renova		Schwartz et al., 2019
ML134	44.9407	-113.039	Renova		Schwartz et al., 2019
NH-1-08	45.98	-111.925	Renova (Negro Hollow member)		Schwartz et al., 2019
RAPIII27-1 (CP1)	46.5863	-113.036	Renova (Cabbage Patch member)		Link et al., 2008
REN-1-08	45.9215	-112.703	Renova (Cabbage Patch member)		Rothfuss et al., 2012
TS13-JB-1k	45.8076	-112.113	Renova (Bone Basin member)		Schwartz et al., 2019
TS16-TRC-5 (UK002)	44.7932	-112.575	Renova (Blacktail Deer Creek member)		Schwartz et al., 2019
Yellowbank	45.6683	-113.046	Renova		Roe, 2010
10-CR-01	44.7515	-112.567	Renova (Cook Ranch member)		Rothfuss et al., 2012
FC (French Creek)	45.9459	-113.072	Renova		Roe, 2010
HP13-5 (Shennon)	44.9256	-113.219	Renova		Schwartz et al., 2019
STCA-2-07	45.8985	-111.96	Renova (Climbing Arrow member)		Schwartz et al., 2019
REN09-3	45.4686	-112.643	Renova (Climbing Arrow member)		Schwartz et al., 2019
PG-2-08	45.5661	-112.681	Renova (Climbing Arrow member)		Rothfuss et al., 2012
NSS-07	45.8833	-111.733	Renova (Climbing Arrow member)		Schwartz et al., 2019
GLEN-6-09	45.8368	-111.696	Renova (Climbing Arrow member)		Schwartz et al., 2019
CLA09-4B	45.8368	-111.696	Renova (Climbing Arrow member)		Schwartz et al., 2019
CLA-7-08	45.8756	-112.061	Renova (Climbing Arrow member)		Rothfuss et al., 2012
CLA-6-08	45.7186	-112.704	Renova (Climbing Arrow member)		Rothfuss et al., 2012
CHA-1-08	45.4589	-112.602	Renova (Climbing Arrow member)		Rothfuss et al., 2012

## Sheet: ZrUPb
Sample_ID	Analysis_ID	Age	error
DB22BPR01	DB22BPR01-1	8.7	0.3
DB22BPR01	DB22BPR01-2	9.2	0.5
DB22BPR01	DB22BPR01-3	818.8	48.7
DB22BPR01	DB22BPR01-4	34	1.4
DB22BPR01	DB22BPR01-5	1507.9	38.3
DB22BPR01	DB22BPR01-6	9	0.4
DB22BPR01	DB22BPR01-7	46.2	1.6
DB22BPR01	DB22BPR01-8	8.8	0.5
DB22BPR01	DB22BPR01-9	88.7	3.6
DB22BPR01	DB22BPR01-10	1031.5	43.5
DB22BPR01	DB22BPR01-11	9.3	0.4
DB22BPR01	DB22BPR01-12	8.4	0.5
DB22BPR01	DB22BPR01-13	8.9	0.5
DB22BPR01	DB22BPR01-14	9.7	0.5
DB22BPR01	DB22BPR01-15	8.6	0.4
DB22BPR01	DB22BPR01-16	9.9	0.4
DB22BPR01	DB22BPR01-17	8.6	0.5
DB22BPR01	DB22BPR01-18	8.8	0.4
DB22BPR01	DB22BPR01-19	9.2	0.4
DB22BPR01	DB22BPR01-20	9.1	0.3
DB22BPR01	DB22BPR01-21	1518.5	38.6
DB22BPR01	DB22BPR01-22	410.1	14.2
DB22BPR01	DB22BPR01-23	1511.9	38.8
DB22BPR01	DB22BPR01-24	48.2	2.1
DB22BPR01	DB22BPR01-25	567.2	27.1
DB22BPR01	DB22BPR01-26	8.9	0.6
DB22BPR01	DB22BPR01-27	9	0.5
DB22BPR01	DB22BPR01-28	9.1	0.5
DB22BPR01	DB22BPR01-29	30.5	1.5
DB22BPR01	DB22BPR01-30	8.7	0.4
DB22BPR01	DB22BPR01-31	8.5	0.5
DB22BPR01	DB22BPR01-32	8.9	0.4
DB22BPR01	DB22BPR01-33	8.8	0.4
DB22BPR01	DB22BPR01-34	8.3	0.3
DB22BPR01	DB22BPR01-35	1769.5	37.3
DB22BPR01	DB22BPR01-36	9.3	0.4
DB22BPR01	DB22BPR01-37	8.6	0.5
DB22BPR01	DB22BPR01-38	9.4	0.6
DB22BPR01	DB22BPR01-39	1094.7	46.4
DB22BPR01	DB22BPR01-40	9.1	0.5
DB22BPR02	DB22BPR02-1	12.3	0.6
DB22BPR02	DB22BPR02-2	12.4	0.6
DB22BPR02	DB22BPR02-3	12.9	0.9
DB22BPR02	DB22BPR02-4	12.6	0.7
DB22BPR02	DB22BPR02-5	12.6	0.6
DB22BPR02	DB22BPR02-6	12.5	0.7
DB22BPR02	DB22BPR02-7	12.5	0.4
DB22BPR02	DB22BPR02-8	12.2	0.6
DB22BPR02	DB22BPR02-9	12.7	0.7
DB22BPR02	DB22BPR02-10	12.5	0.7
DB22BPR02	DB22BPR02-11	43.4	2
DB22BPR02	DB22BPR02-12	12.7	0.9
DB22BPR02	DB22BPR02-13	12.3	0.6
DB22BPR02	DB22BPR02-14	47.2	2.2
DB22BPR02	DB22BPR02-15	12.4	0.6
DB22BPR02	DB22BPR02-16	80.6	3.4
DB22BPR02	DB22BPR02-17	43.8	2
DB22BPR02	DB22BPR02-18	46.5	2
DB22BPR02	DB22BPR02-19	13.1	0.7
DB22BPR02	DB22BPR02-20	13.1	0.8
DB22BPR02	DB22BPR02-21	13.3	0.4
DB22BPR02	DB22BPR02-22	12.7	0.5
DB22BPR02	DB22BPR02-23	12.6	0.7
DB22BPR02	DB22BPR02-24	46.9	1.9
DB22BPR02	DB22BPR02-25	12.2	0.5
DB22BPR02	DB22BPR02-26	12.8	0.6
DB22BPR02	DB22BPR02-27	12.6	0.4
DB22BPR02	DB22BPR02-28	12.3	0.5
DB22BPR02	DB22BPR02-29	12.1	0.5
DB22BPR02	DB22BPR02-30	12.5	0.5
DB22BPR02	DB22BPR02-31	12.7	0.6
DB22BPR02	DB22BPR02-32	12.6	0.6
DB22BPR02	DB22BPR02-33	13.1	0.9
DB22BPR02	DB22BPR02-34	13	0.4
DB22BPR02	DB22BPR02-35	12.6	0.7
DB22BPR02	DB22BPR02-36	12.7	0.4
DB22BPR02	DB22BPR02-37	13.5	0.5
DB22BPR02	DB22BPR02-38	12.7	0.8
DB22BPR02	DB22BPR02-39	2691.1	39.4
DB22BPR02	DB22BPR02-40	12	0.5
DB22BPR03	DB22BPR03-1	9.8	0.3
DB22BPR03	DB22BPR03-2	10	0.5
DB22BPR03	DB22BPR03-3	9.9	0.3
DB22BPR03	DB22BPR03-4	10.3	0.3
DB22BPR03	DB22BPR03-5	10	0.4
DB22BPR03	DB22BPR03-6	10.3	0.4
DB22BPR03	DB22BPR03-7	10.8	0.7
DB22BPR03	DB22BPR03-8	48.7	1.4
DB22BPR03	DB22BPR03-9	10	0.3
DB22BPR03	DB22BPR03-10	9.7	0.5
DB22BPR03	DB22BPR03-11	9.9	0.4
DB22BPR03	DB22BPR03-12	10.1	0.5
DB22BPR03	DB22BPR03-13	11.5	0.6
DB22BPR03	DB22BPR03-14	10.6	0.4
DB22BPR03	DB22BPR03-15	10	0.4
DB22BPR03	DB22BPR03-16	10.4	0.4
DB22BPR03	DB22BPR03-17	10.1	0.5
DB22BPR03	DB22BPR03-18	42.1	1.3
DB22BPR03	DB22BPR03-19	10.9	0.4
DB22BPR03	DB22BPR03-20	10.2	0.3
DB22BPR03	DB22BPR03-21	10.8	0.5
DB22BPR03	DB22BPR03-22	9.8	0.4
DB22BPR03	DB22BPR03-23	10.1	3.6
DB22BPR03	DB22BPR03-24	9.9	0.4
DB22BPR03	DB22BPR03-25	10	0.4
DB22BPR03	DB22BPR03-26	9.5	0.5
DB22BPR03	DB22BPR03-27	9.5	0.4
DB22BPR03	DB22BPR03-28	10	0.4
DB22BPR03	DB22BPR03-29	10	0.4
DB22BPR03	DB22BPR03-30	10.4	0.6
DB22BPR03	DB22BPR03-31	9.9	0.3
DB22BPR03	DB22BPR03-32	10.8	0.4
DB22BPR03	DB22BPR03-33	9.9	0.5
DB22BPR03	DB22BPR03-34	9.9	0.5
DB22BPR03	DB22BPR03-35	10.7	0.4
DB22BPR03	DB22BPR03-36	10.1	0.3
DB22BPR03	DB22BPR03-37	10.6	0.5
DB22BPR03	DB22BPR03-38	10.5	0.5
DB22BPR03	DB22BPR03-39	10.5	0.4
DB22BPR03	DB22BPR03-40	9.9	0.4
JM22BPR01	JM22BPR01-1	8.8	0.4
JM22BPR01	JM22BPR01-2	8	0.5
JM22BPR01	JM22BPR01-3	8.2	0.3
JM22BPR01	JM22BPR01-4	8.4	0.5
JM22BPR01	JM22BPR01-5	8.8	0.4
JM22BPR01	JM22BPR01-6	7.8	0.6
JM22BPR01	JM22BPR01-7	8.6	0.4
JM22BPR01	JM22BPR01-8	7.4	0.4
JM22BPR01	JM22BPR01-9	8.2	0.4
JM22BPR01	JM22BPR01-10	8.7	0.6
JM22BPR01	JM22BPR01-11	7.6	0.5
JM22BPR01	JM22BPR01-12	8.2	0.5
JM22BPR01	JM22BPR01-13	8.5	0.5
JM22BPR01	JM22BPR01-14	7.4	0.5
JM22BPR01	JM22BPR01-15	8.1	0.6
JM22BPR01	JM22BPR01-16	8.5	0.6
JM22BPR01	JM22BPR01-17	8.3	0.5
JM22BPR01	JM22BPR01-18	9.4	0.5
JM22BPR01	JM22BPR01-19	10.3	0.4
JM22BPR01	JM22BPR01-20	9.8	0.4
JM22BPR01	JM22BPR01-21	8.4	0.5
JM22BPR01	JM22BPR01-22	7.3	0.8
JM22BPR01	JM22BPR01-23	9.3	0.5
JM22BPR01	JM22BPR01-24	391.1	39.7
JM22BPR01	JM22BPR01-25	8.9	0.6
JM22BPR01	JM22BPR01-26	8.7	0.3
JM22BPR01	JM22BPR01-27	8.1	0.5
JM22BPR01	JM22BPR01-28	9.2	0.4
JM22BPR01	JM22BPR01-29	8.5	0.4
JM22BPR01	JM22BPR01-30	8	0.5
JM22BPR01	JM22BPR01-31	8.1	0.6
JM22BPR01	JM22BPR01-32	7.9	0.4
JM22BPR01	JM22BPR01-33	7.6	0.5
JM22BPR01	JM22BPR01-34	8.1	0.4
JM22BPR01	JM22BPR01-35	7.9	0.4
JM22BPR01	JM22BPR01-36	8	0.5
JM22BPR01	JM22BPR01-37	8.4	0.5
JM22BPR01	JM22BPR01-38	8.2	0.8
JM22BPR01	JM22BPR01-39	9	0.5
JM22BPR01	JM22BPR01-40	7.9	0.4
JM22BPR01	JM22BPR01-41	1909.4	36.5
JM22BPR01	JM22BPR01-42	441.4	13.5
JM22BPR01	JM22BPR01-43	1713.3	37.2
JM22BPR01	JM22BPR01-44	2873.6	32.7
JM22BPR01	JM22BPR01-45	1546.4	39.7
JM22BPR01	JM22BPR01-46	1389.7	40.5
JM22BPR01	JM22BPR01-47	1225	44.4
JM22BPR01	JM22BPR01-48	1618.5	41.6
JM22BPR01	JM22BPR01-49	8.3	0.5
JM22RC02	JM22RC02-1	9.8	0.3
JM22RC02	JM22RC02-2	9.9	0.4
JM22RC02	JM22RC02-3	10.3	0.3
JM22RC02	JM22RC02-4	10.2	0.3
JM22RC02	JM22RC02-5	10.1	0.4
JM22RC02	JM22RC02-6	1398.4	30.6
JM22RC02	JM22RC02-7	9.9	0.4
JM22RC02	JM22RC02-8	9.9	0.3
JM22RC02	JM22RC02-9	10.8	0.3
JM22RC02	JM22RC02-10	10.5	0.5
JM22RC02	JM22RC02-11	10	0.4
JM22RC02	JM22RC02-12	9.9	0.4
JM22RC02	JM22RC02-13	9.8	0.6
JM22RC02	JM22RC02-14	9.7	0.5
JM22RC02	JM22RC02-15	9.5	0.6
JM22RC02	JM22RC02-16	9.9	0.3
JM22RC02	JM22RC02-17	42.8	1
JM22RC02	JM22RC02-18	9.9	0.3
JM22RC02	JM22RC02-19	10.1	0.5
JM22RC02	JM22RC02-20	10.1	0.3
JM22RC02	JM22RC02-21	9.6	0.4
JM22RC02	JM22RC02-22	12.4	0.3
JM22RC02	JM22RC02-23	10.7	2.7
JM22RC02	JM22RC02-24	9.7	0.4
JM22RC02	JM22RC02-25	9.5	0.5
JM22RC02	JM22RC02-26	10.2	0.4
JM22RC02	JM22RC02-27	59.5	1.4
JM22RC02	JM22RC02-28	9.2	3.8
JM22RC02	JM22RC02-29	10.4	0.4
JM22RC02	JM22RC02-31	10	0.4
JM22RC02	JM22RC02-32	40.1	1.1
JM22RC02	JM22RC02-33	9.9	0.4
JM22RC02	JM22RC02-34	420.7	9.5
JM22RC02	JM22RC02-35	10.4	0.4
JM22RC02	JM22RC02-36	10	0.5
JM22RC02	JM22RC02-37	10.1	0.5
JM22RC02	JM22RC02-38	10.1	0.4
JM22RC02	JM22RC02-39	10.2	0.3
JM22RC02	JM22RC02-40	10.5	0.2
JM22RC02	JM22RC02-41	10.2	0.3
JM22RC02	JM22RC02-42	10.3	0.5
JM22RC02	JM22RC02-43	10.1	0.4
JM22RC02	JM22RC02-44	47.4	1.1
JM22RC02	JM22RC02-45	10.3	0.4
JM22RC02	JM22RC02-46	9.8	0.4
JM22RC02	JM22RC02-47	1724.4	38.1
JM22RC02	JM22RC02-48	10.5	0.2
JM22RC02	JM22RC02-49	9.8	0.5
JM22RC02	JM22RC02-50	9.6	0.5
JM22RC05	JM22RC05-1	2600.8	34.1
JM22RC05	JM22RC05-2	2623.3	34.3
JM22RC05	JM22RC05-3	2806	33
JM22RC05	JM22RC05-4	2801.6	33.1
JM22RC05	JM22RC05-6	2823.2	32.9
JM22RC05	JM22RC05-7	2875	32.8
JM22RC05	JM22RC05-8	2856.9	34.4
JM22RC05	JM22RC05-9	2862.4	33.1
JM22RC05	JM22RC05-10	2813.2	33
JM22RC05	JM22RC05-11	2842.7	33.1
JM22RC05	JM22RC05-12	2899.4	33.3
JM22RC05	JM22RC05-13	16.5	0.8
JM22RC05	JM22RC05-14	16.3	0.6
JM22RC05	JM22RC05-15	17.2	1
JM22RC05	JM22RC05-16	15.9	1
JM22RC05	JM22RC05-17	2813.1	33.9
JM22RC05	JM22RC05-18	2434.3	35.1
JM22RC05	JM22RC05-19	2827.9	33
JM22RC05	JM22RC05-20	2795.8	33.1
JM22RC05	JM22RC05-21	2792	33.7
JM22RC05	JM22RC05-23	16.3	0.4
JM22RC05	JM22RC05-24	16.4	0.4
JM22RC05	JM22RC05-25	2611.4	34.3
JM22RC05	JM22RC05-26	2811.7	33.1
JM22RC05	JM22RC05-28	2814.1	33.1
JM22RC05	JM22RC05-30	1800.6	37.8
JM22RC05	JM22RC05-31	2567.2	33.7
JM22RC05	JM22RC05-32	2788.2	33.4
JM22RC05	JM22RC05-33	46.8	2
JM22RC05	JM22RC05-34	15.9	0.7
JM22RC05	JM22RC05-35	2752.1	33.5
JM22RC05	JM22RC05-36	2821.1	33
JM22RC05	JM22RC05-37	16.2	0.5
JM22RC05	JM22RC05-38	2735.2	34
JM22RC05	JM22RC05-39	16.3	0.8
JM22RC05	JM22RC05-40	16.1	0.4
JM22RC05	JM22RC05-41	2738.1	33.3
JM22RC05	JM22RC05-42	2805	33
JM22RC05	JM22RC05-43	2712.9	33.5
JM22RC05	JM22RC05-44	2813.2	33.7
JM22RC05	JM22RC05-45	2784	34
JM22RC05	JM22RC05-46	16.1	0.7
JM22RC05	JM22RC05-47	2783.1	34.3
JM22RC05	JM22RC05-49	2755.5	33.3
JM22RC05	JM22RC05-50	48.2	1.3
JM22RC05	JM22RC05-51	15.5	0.9
JM22RC05	JM22RC05-52	15.6	0.6
JM22RC05	JM22RC05-53	2595.1	34
JM22RC05	JM22RC05-54	2821.3	32.9
JM22RC05	JM22RC05-55	2775.8	33.2
JM22RC05	JM22RC05-56	2731.7	34.3
JM22RC05	JM22RC05-57	16.3	0.6
JM22RC05	JM22RC05-59	2733.9	33.8
JM22RC05	JM22RC05-60	2761.9	33.2
JM22RC05	JM22RC05-62	2787	33.8
JM22RC05	JM22RC05-63	2821.6	33.2
JM22RC05	JM22RC05-64	2657.7	33.5
JM22RC05	JM22RC05-65	15.7	0.5
JM22RC05	JM22RC05-66	2779.2	33.4
JM22RC05	JM22RC05-67	2771.6	33.5
JM22RC05	JM22RC05-68	2771.1	33.3
JM22RC05	JM22RC05-69	2741.2	33.3
JM22RC05	JM22RC05-70	2737.3	33.4
JM22RC05	JM22RC05-71	2844.6	32.7
JM22RC05	JM22RC05-72	2793.8	32.9
JM22RC05	JM22RC05-73	2803.1	33.1
JM22RC05	JM22RC05-74	2813.8	33.5
JM22RC05	JM22RC05-75	2684.8	34.8
JM22RC05	JM22RC05-76	2812.5	33
JM22RC05	JM22RC05-77	2800.7	34
JM22RC05	JM22RC05-78	2759.2	33.3
JM22RC05	JM22RC05-79	2807	32.8
JM22RC05	JM22RC05-80	2762.2	33.6
JM22RC05	JM22RC05-81	2795.8	33.3
JM22RC05	JM22RC05-82	2801.3	33.5
JM22RC05	JM22RC05-83	15.9	0.5
JM22RC05	JM22RC05-84	2405.1	35.7
JM22RC05	JM22RC05-85	2755.6	33.8
JM22RC05	JM22RC05-86	15.8	0.6
JM22RC05	JM22RC05-87	2716	34.1
JM22RC05	JM22RC05-88	2802	32.9
JM22RC05	JM22RC05-89	16	0.7
JM22RC05	JM22RC05-90	2797	33.6
JM22RC05	JM22RC05-91	2741.3	33.2
JM22RC05	JM22RC05-92	2789.2	32.9
JM22RC05	JM22RC05-93	2759.4	34.2
JM22RC05	JM22RC05-94	2876.5	33.3
JM22RC05	JM22RC05-96	2895.6	33.3
JM22RC05	JM22RC05-97	16.3	0.7
JM22RC05	JM22RC05-98	15.7	0.8
JM22RC05	JM22RC05-99	2608.7	34.4
JM22RC05	JM22RC05-100	2599.7	34
JM22RC06	JM22RC06-1	2808.8	33.1
JM22RC06	JM22RC06-2	2796.6	33
JM22RC06	JM22RC06-3	2681	33.9
JM22RC06	JM22RC06-4	2781.9	33.3
JM22RC06	JM22RC06-5	2613.5	34.1
JM22RC06	JM22RC06-6	2817.8	33
JM22RC06	JM22RC06-7	2773.2	33
JM22RC06	JM22RC06-8	2749.7	33.1
JM22RC06	JM22RC06-9	2726.5	34.3
JM22RC06	JM22RC06-10	2788.7	33.1
JM22RC06	JM22RC06-11	2743.1	33.4
JM22RC06	JM22RC06-12	2777.2	33.8
JM22RC06	JM22RC06-13	2783.1	34.1
JM22RC06	JM22RC06-14	2797.3	33.1
JM22RC06	JM22RC06-15	2638.2	33.9
JM22RC06	JM22RC06-16	2791.8	33.2
JM22RC06	JM22RC06-17	2559.6	35.8
JM22RC06	JM22RC06-18	2796.4	33.8
JM22RC06	JM22RC06-19	3288	31.6
JM22RC06	JM22RC06-20	2799.8	32.9
JM22RC06	JM22RC06-21	2552.8	33.6
JM22RC06	JM22RC06-22	2754.2	34.2
JM22RC06	JM22RC06-23	2708.9	35.2
JM22RC06	JM22RC06-24	2830.3	34.1
JM22RC06	JM22RC06-25	3435.7	32.5
JM22RC06	JM22RC06-26	2732.7	33.4
JM22RC06	JM22RC06-27	2475.5	34.7
JM22RC06	JM22RC06-28	2667.6	33.8
JM22RC06	JM22RC06-29	2766.2	33.9
JM22RC06	JM22RC06-30	2759.8	33.7
JM22RC06	JM22RC06-31	2767.9	34.6
JM22RC06	JM22RC06-32	2777.2	33
JM22RC06	JM22RC06-33	2639.4	33.6
JM22RC06	JM22RC06-34	2773.8	33.9
JM22RC06	JM22RC06-35	2773.8	33.1
JM22RC06	JM22RC06-36	2800.7	33.1
JM22RC06	JM22RC06-37	2473.1	34
JM22RC06	JM22RC06-38	2729.9	33.4
JM22RC06	JM22RC06-39	3277.7	31.7
JM22RC06	JM22RC06-40	2772.2	33.2
JM22RC06	JM22RC06-41	2776.6	33.4
JM22RC06	JM22RC06-42	2703.3	33.5
JM22RC06	JM22RC06-43	2763.2	33.1
JM22RC06	JM22RC06-44	2771.5	33.6
JM22RC06	JM22RC06-45	2725	33.2
JM22RC06	JM22RC06-46	2141.9	43.7
JM22RC06	JM22RC06-47	2662.1	36.6
JM22RC06	JM22RC06-48	2788.7	33.1
JM22RC06	JM22RC06-49	2805.6	33.9
JM22RC06	JM22RC06-50	2773.2	33.1
JM22RC06	JM22RC06-51	2818.3	33.3
JM22RC06	JM22RC06-52	2652.5	34.2
JM22RC06	JM22RC06-53	2764.2	33.2
JM22RC06	JM22RC06-54	2735.3	33.4
JM22RC06	JM22RC06-55	2663.3	33.9
JM22RC06	JM22RC06-56	2770.1	33.6
JM22RC06	JM22RC06-57	2786.2	32.9
JM22RC06	JM22RC06-58	2779.1	33.8
JM22RC06	JM22RC06-59	2732	33.3
JM22RC06	JM22RC06-60	2795.9	33.1
JM22RC06	JM22RC06-61	2793.9	32.9
JM22RC06	JM22RC06-62	2739	33.5
JM22RC06	JM22RC06-63	2682.1	37.3
JM22RC06	JM22RC06-64	2790.2	33.2
JM22RC06	JM22RC06-65	2791.4	33
JM22RC06	JM22RC06-66	2722.3	33.7
JM22RC06	JM22RC06-67	2765.7	33.5
JM22RC06	JM22RC06-68	2277.1	37.8
JM22RC06	JM22RC06-69	2761.1	33.5
JM22RC06	JM22RC06-70	2757.1	33.5
JM22RC06	JM22RC06-71	2390.8	35.3
JM22RC06	JM22RC06-72	2785.6	33.2
JM22RC06	JM22RC06-73	2747.3	33.5
JM22RC06	JM22RC06-74	2754.4	33.2
JM22RC06	JM22RC06-77	2782.8	32.9
JM22RC06	JM22RC06-78	2778.7	33.8
JM22RC06	JM22RC06-79	2770.4	33.5
JM22RC06	JM22RC06-80	2770.8	33.2
JM22RC06	JM22RC06-81	2753.4	35.3
JM22RC06	JM22RC06-82	2747	33.6
JM22RC06	JM22RC06-83	2760.3	33.6
JM22RC06	JM22RC06-85	2780.9	33.2
JM22RC06	JM22RC06-86	2645.1	33.6
JM22RC06	JM22RC06-87	2722.1	33.9
JM22RC06	JM22RC06-88	2774.1	33
JM22RC06	JM22RC06-89	2829	33.3
JM22RC06	JM22RC06-90	2733.6	33.4
JM22RC06	JM22RC06-91	2649.5	33.3
JM22RC06	JM22RC06-92	2514.7	33.8
JM22RC06	JM22RC06-93	2772.1	33.1
JM22RC06	JM22RC06-94	2746.5	33.3
JM22RC06	JM22RC06-95	2570.4	35.1
JM22RC06	JM22RC06-96	2805.8	32.9
JM22RC06	JM22RC06-97	2727.2	33.6
JM22RC06	JM22RC06-98	2776.4	36.1
JM22RC06	JM22RC06-99	2768.7	33.1
JM22RC06	JM22RC06-100	2783.2	32.9
JM22RC06	JM22RC06-101	2766.9	33.4
JM22RC06	JM22RC06-102	938.1	39.8
JM22RC06	JM22RC06-103	2623.1	33.7
JM22RC06	JM22RC06-104	2737	35.4
JM22RC06	JM22RC06-105	2783	33.2
JM22RC06	JM22RC06-106	2680	33.9
JM22RC06	JM22RC06-107	2607.3	33.6
JM22RC06	JM22RC06-108	2218	36.1
JM22RC06	JM22RC06-109	2523.3	34
JM22RC06	JM22RC06-110	2775.9	33.4
JM22RC06	JM22RC06-111	2790.9	33.1
JM22RC06	JM22RC06-112	2634.6	34.4
JM22RC06	JM22RC06-113	2776.4	33.9
JM22RC06	JM22RC06-114	2770.6	33.4
JM22RC06	JM22RC06-115	2792.3	34
JM22RC06	JM22RC06-116	2767.2	32.9
JM22RC06	JM22RC06-117	2735.7	33.4
JM22RC06	JM22RC06-118	2776.3	33.6
JM22RC06	JM22RC06-119	2748.2	33.5
JM22RC06	JM22RC06-120	2746.1	33.2
JM22RC08	JM22RC08-1	9.3	0.5
JM22RC08	JM22RC08-2	10.9	0.4
JM22RC08	JM22RC08-3	9.9	0.4
JM22RC08	JM22RC08-4	9.5	0.6
JM22RC08	JM22RC08-5	10.5	2.2
JM22RC08	JM22RC08-6	9.7	0.2
JM22RC08	JM22RC08-7	10.6	0.4
JM22RC08	JM22RC08-8	9.5	0.2
JM22RC08	JM22RC08-9	9.9	0.3
JM22RC08	JM22RC08-10	9.8	0.2
JM22RC08	JM22RC08-11	9.9	0.2
JM22RC08	JM22RC08-12	9.9	0.2
JM22RC08	JM22RC08-13	9.9	0.2
JM22RC08	JM22RC08-14	9.6	0.2
JM22RC08	JM22RC08-15	10.5	0.3
JM22RC08	JM22RC08-16	1845.2	37.3
JM22RC08	JM22RC08-17	9.9	0.2
JM22RC08	JM22RC08-18	70	1.6
JM22RC08	JM22RC08-19	9.5	0.4
JM22RC08	JM22RC08-20	9.8	0.4
JM22RC08	JM22RC08-21	9.9	0.4
JM22RC08	JM22RC08-22	10.2	0.7
JM22RC08	JM22RC08-23	9.8	0.2
JM22RC08	JM22RC08-24	9.8	0.2
JM22RC08	JM22RC08-25	2808.5	33.3
JM22RC08	JM22RC08-26	10.3	0.4
JM22RC08	JM22RC08-27	10.4	0.4
JM22RC08	JM22RC08-28	9.7	0.3
JM22RC08	JM22RC08-29	9.5	0.5
JM22RC08	JM22RC08-30	9.8	0.3
JM22RC08	JM22RC08-31	10.1	0.5
JM22RC08	JM22RC08-32	9.9	0.3
JM22RC08	JM22RC08-33	9.7	0.2
JM22RC08	JM22RC08-34	47.9	1.8
JM22RC08	JM22RC08-35	9.8	0.2
JM22RC08	JM22RC08-36	10.2	0.7
JM22RC08	JM22RC08-37	1783.3	37.6
JM22RC08	JM22RC08-38	9.9	0.4
JM22RC08	JM22RC08-39	9.9	0.3
JM22RC08	JM22RC08-40	2582	33.5
JM22RC08	JM22RC08-41	9.9	0.3
JM22RC08	JM22RC08-42	9.8	0.3
JM22RC08	JM22RC08-43	10.1	0.4
JM22RC08	JM22RC08-44	9.9	0.3
JM22RC08	JM22RC08-45	9.8	0.3
JM22RC08	JM22RC08-46	10	0.3
JM22RC08	JM22RC08-47	9.8	0.2
JM22RC08	JM22RC08-48	2807.6	33.1
JM22RC08	JM22RC08-49	9.8	0.2
JM22RC08	JM22RC08-50	10.1	0.5
JM22RC09	JM22RC09-1	2732.5	33.3
JM22RC09	JM22RC09-2	12.7	0.4
JM22RC09	JM22RC09-3	13	0.4
JM22RC09	JM22RC09-4	12.5	0.5
JM22RC09	JM22RC09-5	12.2	0.4
JM22RC09	JM22RC09-6	16.3	0.4
JM22RC09	JM22RC09-7	12.3	0.5
JM22RC09	JM22RC09-8	48.4	1.4
JM22RC09	JM22RC09-9	14.8	0.4
JM22RC09	JM22RC09-10	12.4	0.4
JM22RC09	JM22RC09-11	12.4	0.4
JM22RC09	JM22RC09-12	46.1	1.5
JM22RC09	JM22RC09-13	2612.1	33.5
JM22RC09	JM22RC09-14	48.7	1.6
JM22RC09	JM22RC09-15	12.2	0.5
JM22RC09	JM22RC09-16	28.5	1
JM22RC09	JM22RC09-17	41.3	1.3
JM22RC09	JM22RC09-18	12.5	0.4
JM22RC09	JM22RC09-19	44.6	1.9
JM22RC09	JM22RC09-20	12.3	0.4
JM22RC09	JM22RC09-21	41.6	1
JM22RC09	JM22RC09-22	12.7	0.4
JM22RC09	JM22RC09-23	12.6	0.4
JM22RC09	JM22RC09-24	2736.1	34.8
JM22RC09	JM22RC09-25	12.4	0.4
JM22RC09	JM22RC09-26	12.5	0.3
JM22RC09	JM22RC09-27	44.4	1.1
JM22RC09	JM22RC09-28	12.2	0.4
JM22RC09	JM22RC09-29	12.5	0.4
JM22RC09	JM22RC09-30	12.6	0.3
JM22RC09	JM22RC09-31	43.4	1.2
JM22RC09	JM22RC09-32	13	0.5
JM22RC09	JM22RC09-33	12.8	0.4
JM22RC09	JM22RC09-34	12.1	0.3
JM22RC09	JM22RC09-35	12.2	0.3
JM22RC09	JM22RC09-36	12.7	0.3
JM22RC09	JM22RC09-37	46	1.5
JM22RC09	JM22RC09-38	3250.7	32
JM22RC09	JM22RC09-39	44.3	1.7
JM22RC09	JM22RC09-40	12.6	0.5
JM22RC09	JM22RC09-41	12.2	0.4
JM22RC09	JM22RC09-42	12.4	0.4
JM22RC09	JM22RC09-43	47.5	1.3
JM22RC09	JM22RC09-44	41.3	1.2
JM22RC09	JM22RC09-45	15.5	0.5
JM22RC09	JM22RC09-46	12.4	0.4
JM22RC09	JM22RC09-47	12.8	0.3
JM22RC09	JM22RC09-48	3273.1	32.4
JM22RC09	JM22RC09-49	3249.7	33.3
JM22RC09	JM22RC09-50	2791.5	34.2
JM22RC10	JM22RC10-1	159	4.7
JM22RC10	JM22RC10-2	47.9	1.6
JM22RC10	JM22RC10-3	46	1.3
JM22RC10	JM22RC10-4	2517.3	34.6
JM22RC10	JM22RC10-5	7.6	0.6
JM22RC10	JM22RC10-6	892	27.8
JM22RC10	JM22RC10-7	1070.1	29.7
JM22RC10	JM22RC10-8	92.3	2.4
JM22RC10	JM22RC10-9	8.4	0.6
JM22RC10	JM22RC10-10	69.8	2.1
JM22RC10	JM22RC10-11	7.8	1.5
JM22RC10	JM22RC10-12	8.1	0.5
JM22RC10	JM22RC10-13	1726.2	37
JM22RC10	JM22RC10-14	654.3	25.9
JM22RC10	JM22RC10-15	7.1	0.5
JM22RC10	JM22RC10-16	9.1	0.3
JM22RC10	JM22RC10-17	70.8	2
JM22RC10	JM22RC10-18	47.9	1.5
JM22RC10	JM22RC10-19	47.8	1.2
JM22RC10	JM22RC10-20	48.6	1.3
JM22RC10	JM22RC10-21	46.3	1.4
JM22RC10	JM22RC10-22	49.1	1.6
JM22RC10	JM22RC10-23	7.3	0.4
JM22RC10	JM22RC10-24	49.7	1.3
JM22RC10	JM22RC10-25	46	1.5
JM22RC10	JM22RC10-26	88.2	2.4
JM22RC10	JM22RC10-27	9.1	0.4
JM22RC10	JM22RC10-28	7.9	0.4
JM22RC10	JM22RC10-29	48.1	1.3
JM22RC10	JM22RC10-30	7.3	0.6
JM22RC10	JM22RC10-31	7.8	0.4
JM22RC10	JM22RC10-32	70.6	2.2
JM22RC10	JM22RC10-33	7.7	0.4
JM22RC10	JM22RC10-34	8.3	0.3
JM22RC10	JM22RC10-35	7.4	0.3
JM22RC10	JM22RC10-36	7.2	0.4
JM22RC10	JM22RC10-37	1785.9	36.7
JM22RC10	JM22RC10-38	85.2	2.5
JM22RC10	JM22RC10-39	8	0.7
JM22RC10	JM22RC10-40	7.6	0.3
JM22RC10	JM22RC10-41	48.1	1.5
JM22RC10	JM22RC10-42	43.7	1.1
JM22RC10	JM22RC10-43	47.7	1.4
JM22RC10	JM22RC10-44	48.2	1.6
JM22RC10	JM22RC10-45	103.2	2.9
JM22RC10	JM22RC10-46	8.5	1.1
JM22RC10	JM22RC10-47	2579.9	33.7
JM22RC10	JM22RC10-48	1595.4	38.3
JM22RC10	JM22RC10-49	42.9	1.5
JM22RC10	JM22RC10-50	7.8	0.5
JM22RC11	JM22RC11-1	2729.2	34
JM22RC11	JM22RC11-2	2767.9	35.5
JM22RC11	JM22RC11-3	2779.9	33.5
JM22RC11	JM22RC11-4	2837.1	33.5
JM22RC11	JM22RC11-6	2904.8	33.5
JM22RC11	JM22RC11-7	2696.1	33.4
JM22RC11	JM22RC11-8	2733.5	40.5
JM22RC11	JM22RC11-9	2817.5	33.1
JM22RC11	JM22RC11-10	2765.2	33.4
JM22RC11	JM22RC11-12	2729.1	35.8
JM22RC11	JM22RC11-13	2917.1	33.7
JM22RC11	JM22RC11-14	2845.5	33
JM22RC11	JM22RC11-16	2772.1	36.9
JM22RC11	JM22RC11-17	2843.9	33
JM22RC11	JM22RC11-19	2810	33.1
JM22RC11	JM22RC11-20	2682.7	33.8
JM22RC11	JM22RC11-21	2837.6	34
JM22RC11	JM22RC11-22	2816.4	34.9
JM22RC11	JM22RC11-23	2841.6	41.1
JM22RC11	JM22RC11-24	601.4	17.3
JM22RC11	JM22RC11-25	84.6	3.1
JM22RC11	JM22RC11-27	2216.8	36.8
JM22RC11	JM22RC11-28	2788.5	33
JM22RC11	JM22RC11-29	7.4	0.4
JM22RC11	JM22RC11-31	2739	33.9
JM22RC11	JM22RC11-32	2706.1	33.6
JM22RC11	JM22RC11-34	2617.4	33.9
JM22RC11	JM22RC11-35	2890	33.2
JM22RC11	JM22RC11-36	2859.7	33.3
JM22RC11	JM22RC11-38	2861.7	42.3
JM22RC11	JM22RC11-39	2508.6	36.2
JM22RC11	JM22RC11-42	2831.9	34.6
JM22RC11	JM22RC11-45	2753.3	33.8
JM22RC11	JM22RC11-46	2923.2	33.4
JM22RC11	JM22RC11-47	2410.9	34.7
JM22RC11	JM22RC11-48	2815.6	33.5
JM22RC11	JM22RC11-50	2695.9	33.4
JM22RC11	JM22RC11-51	2749	33.1
JM22RC11	JM22RC11-52	2822.6	33
JM22RC11	JM22RC11-53	2689.3	35.1
JM22RC11	JM22RC11-54	2691.2	33.6
JM22RC11	JM22RC11-56	46.1	1.1
JM22RC11	JM22RC11-57	2758.2	33.3
JM22RC11	JM22RC11-58	2654	33.5
JM22RC11	JM22RC11-59	2591.9	34.5
JM22RC11	JM22RC11-60	2759.7	32.9
JM22RC11	JM22RC11-61	2739.6	34.5
JM22RC11	JM22RC11-62	2758	33.6
JM22RC11	JM22RC11-64	2548.2	34.8
JM22RC11	JM22RC11-65	2769.6	34.1
JM22RC11	JM22RC11-66	2855.3	33.2
JM22RC11	JM22RC11-67	2737.1	34
JM22RC11	JM22RC11-68	2717.7	34.6
JM22RC11	JM22RC11-69	2846	33.2
JM22RC11	JM22RC11-70	2830.8	33.1
JM22RC11	JM22RC11-71	2537.2	33.7
JM22RC11	JM22RC11-72	2879.1	33.8
JM22RC11	JM22RC11-73	2796.5	33.3
JM22RC11	JM22RC11-74	2801.3	33
JM22RC11	JM22RC11-75	2791.5	34.8
JM22RC11	JM22RC11-77	2781.4	68.9
JM22RC11	JM22RC11-78	1201.3	40.7
JM22RC11	JM22RC11-79	2852.5	33
JM22RC11	JM22RC11-80	2828.3	33
JM22RC11	JM22RC11-81	2850.4	33.4
JM22RC11	JM22RC11-82	2859.2	33.4
JM22RC11	JM22RC11-84	2817.5	33.3
JM22RC11	JM22RC11-85	387.6	11.8
JM22RC11	JM22RC11-86	2808	33.5
JM22RC11	JM22RC11-87	2719.5	35.2
JM22RC11	JM22RC11-88	2737.8	33.7
JM22RC11	JM22RC11-90	2601.6	34.1
JM22RC11	JM22RC11-91	2822.9	34.1
JM22RC11	JM22RC11-92	3457.8	32
JM22RC11	JM22RC11-93	2698.3	33.9
JM22RC11	JM22RC11-94	2696.4	35.6
JM22RC11	JM22RC11-95	2594.6	35
JM22RC11	JM22RC11-96	2655.2	34
JM22RC11	JM22RC11-98	2729.4	33.4
JM22RC11	JM22RC11-99	2781.5	33.4
JM22RC11	JM22RC11-101	2691.3	33.7
JM22RC11	JM22RC11-102	2774.2	33
JM22RC11	JM22RC11-103	1698.6	38.9
JM22RC11	JM22RC11-104	2774.3	33.1
JM22RC11	JM22RC11-105	2793.8	33
JM22RC11	JM22RC11-106	2892.6	33.2
JM22RC11	JM22RC11-107	2799	33.4
JM22RC11	JM22RC11-111	2850	32.8
JM22RC11	JM22RC11-112	2461.1	34.9
JM22RC11	JM22RC11-113	1046.6	69
JM22RC11	JM22RC11-114	2779.1	33
JM22RC11	JM22RC11-115	2429	36.3
JM22RC11	JM22RC11-116	1719.6	42.3
JM22RC11	JM22RC11-117	2775.9	33.3
JM22RC11	JM22RC11-119	2673.1	33.5
JM22RC11	JM22RC11-120	2490.9	34
JS22BPR01	JS22BPR01-1	1.9	0.2
JS22BPR01	JS22BPR01-2	2	0.2
JS22BPR01	JS22BPR01-3	1.9	0.1
JS22BPR01	JS22BPR01-4	2	0.2
JS22BPR01	JS22BPR01-5	1.8	0.2
JS22BPR01	JS22BPR01-6	1.9	0.4
JS22BPR01	JS22BPR01-7	1.9	0.1
JS22BPR01	JS22BPR01-8	2.2	0.3
JS22BPR01	JS22BPR01-9	1.9	0.4
JS22BPR01	JS22BPR01-10	1.9	0.1
JS22BPR01	JS22BPR01-11	1.9	0.2
JS22BPR01	JS22BPR01-12	2.1	0.2
JS22BPR01	JS22BPR01-13	1.9	0.1
JS22BPR01	JS22BPR01-14	1.9	0.2
JS22BPR01	JS22BPR01-15	1.9	0.1
JS22BPR01	JS22BPR01-16	1.8	0.2
JS22BPR01	JS22BPR01-17	2.3	0.5
JS22BPR01	JS22BPR01-18	2	0.1
JS22BPR01	JS22BPR01-19	1.7	0.2
JS22BPR01	JS22BPR01-20	2	0.2
JS22BPR01	JS22BPR01-21	2	0.1
JS22BPR01	JS22BPR01-22	2	0.1
JS22BPR01	JS22BPR01-23	1.8	0.2
JS22BPR01	JS22BPR01-24	1.9	0.2
JS22BPR01	JS22BPR01-25	1.8	0.3
JS22BPR01	JS22BPR01-26	1.9	0.2
JS22BPR01	JS22BPR01-27	2.5	0.2
JS22BPR01	JS22BPR01-28	1.8	0.2
JS22BPR01	JS22BPR01-29	1.8	0.4
JS22BPR01	JS22BPR01-30	1.9	0.2
JS22BPR01	JS22BPR01-31	2.1	0.1
JS22BPR01	JS22BPR01-32	1.8	0.2
JS22BPR01	JS22BPR01-33	1.8	0.1
JS22BPR01	JS22BPR01-34	1.8	0.2
JS22BPR01	JS22BPR01-35	1.8	0.2
JS22BPR01	JS22BPR01-36	2.5	1.5
JS22BPR01	JS22BPR01-37	1.9	0.3
JS22BPR01	JS22BPR01-38	2	0.3
JS22BPR01	JS22BPR01-39	1.8	0.3
JS22BPR01	JS22BPR01-40	1.9	0.3
JS22BPR01	JS22BPR01-41	2.1	0.3
JS22BPR01	JS22BPR01-42	1.9	0.3
JS22BPR01	JS22BPR01-43	1.8	0.2
JS22BPR01	JS22BPR01-44	1.9	0.2
JS22BPR01	JS22BPR01-45	1.8	0.1
JS22BPR01	JS22BPR01-46	1.8	0.2
JS22BPR01	JS22BPR01-47	1.9	0.1
JS22BPR01	JS22BPR01-48	2	0.2
JS22BPR01	JS22BPR01-49	1.7	0.1
JS22BPR01	JS22BPR01-50	1.4	0.5
JS22PC01	JS22PC01-1	10.1	0.5
JS22PC01	JS22PC01-2	10.5	0.4
JS22PC01	JS22PC01-3	10.4	1.7
JS22PC01	JS22PC01-4	10.2	0.5
JS22PC01	JS22PC01-5	9.5	0.5
JS22PC01	JS22PC01-6	10.6	0.4
JS22PC01	JS22PC01-7	10.2	0.5
JS22PC01	JS22PC01-8	10.1	0.5
JS22PC01	JS22PC01-9	11	0.6
JS22PC01	JS22PC01-10	10.3	0.6
JS22PC01	JS22PC01-11	10.2	0.5
JS22PC01	JS22PC01-12	9.8	0.4
JS22PC01	JS22PC01-13	10.1	0.5
JS22PC01	JS22PC01-14	10	0.5
JS22PC01	JS22PC01-15	10.7	0.3
JS22PC01	JS22PC01-16	10.2	0.6
JS22PC01	JS22PC01-17	11.6	0.5
JS22PC01	JS22PC01-18	10.4	0.6
JS22PC01	JS22PC01-19	10.2	0.7
JS22PC01	JS22PC01-20	10.1	0.5
JS22PC01	JS22PC01-21	10.3	0.4
JS22PC01	JS22PC01-22	9.8	0.4
JS22PC01	JS22PC01-23	11.1	0.6
JS22PC01	JS22PC01-24	10.1	0.5
JS22PC01	JS22PC01-25	10.5	0.4
JS22PC01	JS22PC01-26	10.2	0.5
JS22PC01	JS22PC01-27	11.3	0.6
JS22PC01	JS22PC01-28	9.7	0.4
JS22PC01	JS22PC01-29	10	0.4
JS22PC01	JS22PC01-30	10.3	0.7
JS22PC01	JS22PC01-31	9.8	0.5
JS22PC01	JS22PC01-32	10	0.4
JS22PC01	JS22PC01-33	11.4	0.8
JS22PC01	JS22PC01-34	10.5	0.6
JS22PC01	JS22PC01-35	11.4	0.5
JS22PC01	JS22PC01-36	10.8	0.5
JS22PC01	JS22PC01-37	10.2	0.4
JS22PC01	JS22PC01-38	10.4	0.5
JS22PC01	JS22PC01-39	10.3	0.7
JS22PC01	JS22PC01-40	10.5	0.6
JS22SC01	JS22SC01-1	8.6	0.5
JS22SC01	JS22SC01-2	9.1	0.5
JS22SC01	JS22SC01-3	9.1	0.6
JS22SC01	JS22SC01-4	9.4	0.4
JS22SC01	JS22SC01-5	9.2	0.4
JS22SC01	JS22SC01-6	8.5	0.9
JS22SC01	JS22SC01-7	8.7	0.4
JS22SC01	JS22SC01-8	10.1	0.6
JS22SC01	JS22SC01-9	10.6	0.4
JS22SC01	JS22SC01-10	9.3	0.7
JS22SC01	JS22SC01-11	8.8	0.3
JS22SC01	JS22SC01-12	9.4	0.5
JS22SC01	JS22SC01-13	94.2	5.4
JS22SC01	JS22SC01-14	9.2	0.4
JS22SC01	JS22SC01-15	29.1	1.4
JS22SC01	JS22SC01-18	9.4	1
JS22SC01	JS22SC01-19	8.4	0.4
JS22SC01	JS22SC01-20	8.8	0.5
JS22SC01	JS22SC01-21	8.7	0.4
JS22SC01	JS22SC01-22	2629.2	34.1
JS22SC01	JS22SC01-23	9.4	0.3
JS22SC01	JS22SC01-24	8.9	0.4
JS22SC01	JS22SC01-25	8.6	0.5
JS22SC01	JS22SC01-26	8.9	0.3
JS22SC01	JS22SC01-27	8.4	0.5
JS22SC01	JS22SC01-28	8.8	0.4
JS22SC01	JS22SC01-29	9.4	0.5
JS22SC01	JS22SC01-30	8.8	0.5
JS22SC01	JS22SC01-31	9.2	0.4
JS22SC01	JS22SC01-32	8.9	0.5
JS22SC01	JS22SC01-33	9	0.5
JS22SC01	JS22SC01-34	9.5	0.8
JS22SC01	JS22SC01-35	9.3	0.4
JS22SC01	JS22SC01-36	8.2	0.3
JS22SC01	JS22SC01-37	9.1	0.3
JS22SC01	JS22SC01-38	1120	60.8
JS22SC01	JS22SC01-39	1176.3	42.1
JS22SC01	JS22SC01-40	8.5	1.1
SP22BPR01	SP22BPR01-1	13.9	0.8
SP22BPR01	SP22BPR01-2	20.8	0.6
SP22BPR01	SP22BPR01-3	14.8	0.6
SP22BPR01	SP22BPR01-4	2788.7	33.1
SP22BPR01	SP22BPR01-5	14.1	0.6
SP22BPR01	SP22BPR01-6	14	0.8
SP22BPR01	SP22BPR01-7	2777.2	34.9
SP22BPR01	SP22BPR01-8	2781.5	33
SP22BPR01	SP22BPR01-9	13.8	0.8
SP22BPR01	SP22BPR01-10	102.9	4.2
SP22BPR01	SP22BPR01-11	15.2	0.5
SP22BPR01	SP22BPR01-12	14.2	0.8
SP22BPR01	SP22BPR01-14	14	0.7
SP22BPR01	SP22BPR01-15	2768.1	33.3
SP22BPR01	SP22BPR01-17	14.3	0.6
SP22BPR01	SP22BPR01-18	15.9	0.7
SP22BPR01	SP22BPR01-20	14.1	0.7
SP22BPR01	SP22BPR01-21	14.4	1.4
SP22BPR01	SP22BPR01-22	15	0.6
SP22BPR01	SP22BPR01-23	14.2	0.7
SP22BPR01	SP22BPR01-24	71.4	2.3
SP22BPR01	SP22BPR01-25	15.1	0.8
SP22BPR01	SP22BPR01-26	13.9	0.8
SP22BPR01	SP22BPR01-27	13.8	0.9
SP22BPR01	SP22BPR01-28	13.7	1
SP22BPR01	SP22BPR01-29	15.9	0.7
SP22BPR01	SP22BPR01-30	13.8	0.5
SP22BPR01	SP22BPR01-31	15	0.7
SP22BPR01	SP22BPR01-32	33.6	1.7
SP22BPR01	SP22BPR01-33	2458	34.8
SP22BPR01	SP22BPR01-34	1635.9	39.2
SP22BPR01	SP22BPR01-35	15.1	0.6
SP22BPR01	SP22BPR01-36	14.4	1.2
SP22BPR01	SP22BPR01-37	13.8	0.7
SP22BPR01	SP22BPR01-38	1392.3	38.7
SP22BPR01	SP22BPR01-39	13.6	0.8
SP22BPR01	SP22BPR01-40	2768.7	35.2
SP22BPR01	SP22BPR01-41	753.5	63.7
SP22BPR01	SP22BPR01-42	2832.7	33.6
SP22BPR01	SP22BPR01-43	14.7	0.8
SP22BPR01	SP22BPR01-44	14.1	0.9
SP22BPR01	SP22BPR01-45	14.3	0.7
SP22BPR01	SP22BPR01-46	523.8	29.2
SP22BPR01	SP22BPR01-47	15	0.8
SP22BPR01	SP22BPR01-49	2789.9	33.2
SP22BPR01	SP22BPR01-50	1784.4	37.2
YG22LC1	YG22LC1-1	8.2	0.5
YG22LC1	YG22LC1-2	7.8	0.4
YG22LC1	YG22LC1-3	7.9	1.1
YG22LC1	YG22LC1-4	8.6	2
YG22LC1	YG22LC1-5	8	0.5
YG22LC1	YG22LC1-6	7.6	0.4
YG22LC1	YG22LC1-7	7.7	0.6
YG22LC1	YG22LC1-8	8	0.3
YG22LC1	YG22LC1-9	8	0.4
YG22LC1	YG22LC1-10	8.3	0.4
YG22LC1	YG22LC1-11	8.2	0.3
YG22LC1	YG22LC1-12	8.1	0.5
YG22LC1	YG22LC1-13	2788.2	34
YG22LC1	YG22LC1-14	7.7	0.5
YG22LC1	YG22LC1-15	7.7	0.3
YG22LC1	YG22LC1-16	8.7	0.3
YG22LC1	YG22LC1-17	7.7	0.4
YG22LC1	YG22LC1-18	8.1	0.4
YG22LC1	YG22LC1-19	7.9	0.5
YG22LC1	YG22LC1-20	8	0.5
YG22LC1	YG22LC1-21	3068	38.8
YG22LC1	YG22LC1-22	7.8	0.4
YG22LC1	YG22LC1-23	8	0.4
YG22LC1	YG22LC1-24	8.4	0.3
YG22LC1	YG22LC1-25	3357.9	37.8
YG22LC1	YG22LC1-26	7.8	0.4
YG22LC1	YG22LC1-27	7.9	0.5
YG22LC1	YG22LC1-28	7.6	0.4
YG22LC1	YG22LC1-29	7.6	0.6
YG22LC1	YG22LC1-30	2567.5	35.4
YG22LC1	YG22LC1-31	8	0.3
YG22LC1	YG22LC1-32	7.7	0.5
YG22LC1	YG22LC1-33	8.5	0.4
YG22LC1	YG22LC1-34	7.6	0.3
YG22LC1	YG22LC1-36	7.6	0.4
YG22LC1	YG22LC1-37	7.9	0.5
YG22LC1	YG22LC1-38	7.8	0.6
YG22LC1	YG22LC1-39	7.6	0.4
YG22LC1	YG22LC1-40	7.9	0.3
JS22RC01	JS22RC01-1	2795.2	33
JS22RC01	JS22RC01-2	2706.8	33.9
JS22RC01	JS22RC01-3	2778.9	33.8
JS22RC01	JS22RC01-4	2810.9	32.8
JS22RC01	JS22RC01-5	2799.3	33.5
JS22RC01	JS22RC01-6	2811.3	33
JS22RC01	JS22RC01-7	2609.8	35.2
JS22RC01	JS22RC01-8	2788.1	33.1
JS22RC01	JS22RC01-9	2786.1	33.4
JS22RC01	JS22RC01-10	2836	34.5
JS22RC01	JS22RC01-12	2796.5	33.8
JS22RC01	JS22RC01-13	2767.3	33.2
JS22RC01	JS22RC01-15	2646.4	38
JS22RC01	JS22RC01-17	2393	37.4
JS22RC01	JS22RC01-18	2780	33.1
JS22RC01	JS22RC01-19	2382	57.8
JS22RC01	JS22RC01-20	2578.2	34.8
JS22RC01	JS22RC01-21	2102	53.5
JS22RC01	JS22RC01-22	2800.5	33.1
JS22RC01	JS22RC01-23	2782.8	33.5
JS22RC01	JS22RC01-24	2810.1	32.8
JS22RC01	JS22RC01-25	2806.2	33
JS22RC01	JS22RC01-26	2720.4	34
JS22RC01	JS22RC01-27	2365.2	39.1
JS22RC01	JS22RC01-28	2815.1	33.1
JS22RC01	JS22RC01-29	2734.1	33.5
JS22RC01	JS22RC01-30	2827.3	33.1
JS22RC01	JS22RC01-31	34.6	1.4
JS22RC01	JS22RC01-32	2814.7	33.1
JS22RC01	JS22RC01-33	2805.6	33
JS22RC01	JS22RC01-34	2812.3	34.1
JS22RC01	JS22RC01-35	3041.2	32.1
JS22RC01	JS22RC01-36	2808.5	33.3
JS22RC01	JS22RC01-37	2797.3	34
JS22RC01	JS22RC01-38	2810.8	33
JS22RC01	JS22RC01-39	2796.4	33
JS22RC01	JS22RC01-40	2747.3	33.8
SC1	1.1	9.9	0.5
SC1	2.1	71.1	1
SC1	3.1	326.3	3.8
SC1	4.1	703.4	8.3
SC1	5.1	2455	43
SC1	6.1	1659	19
SC1	7.1	1656	20
SC1	8.1	24.7	0.3
SC1	9.1	1641	24
SC1	10.1	1927	19
SC1	11.1	2172	32
SC1	12.1	1740	19
SC1	13.1	2462	32
SC1	14.1	9.1	0.7
SC1	15.1	2104	23
SC1	16.1	1600	18
SC1	17.1	1055	10
SC1	18.1	2687	24
SC1	19.1	1921	19
SC1	20.1	328.8	4.2
SC1	21.1	1847	23
SC1	22.1	599.9	11.2
SC1	23.1	1621	18
SC1	24.1	9.4	0.4
SC1	25.1	9.7	0.3
SC1	26.1	1693	16
SC1	27.1	1261	14
SC1	28.1	1237	13
SC1	29.1	1317	17
SC1	30.1	659	11.5
SC1	31.1	1114	13
SC1	32.1	1542	19
SC1	33.1	5.5	0.4
SC1	34.1	651.7	8
SC1	35.1	1333	14
SC1	36.1	393.7	4.4
SC1	37.1	1934	28
SC1	38.1	1858	22
SC1	39.1	11.1	0.5
SC1	40.1	1577	17
SC1	41.1	352.4	3.9
SC1	42.1	16.6	0.5
SC1	43.1	1285	14
SC1	44.1	1199	13
SC1	45.1	9.8	1.3
SC1	46.1	9.8	1.1
SC1	47.1	1990	24
SC1	48.1	323.6	5.1
SC1	49.1	11.5	6.1
SC1	50.1	2285	22
SC1	51.1	2545	26
SC1	52.1	10.9	0.5
SC1	53.1	1178	14
SC1	54.1	8.5	0.4
SC1	55.1	1507	23
SC1	56.1	1792	18
SC1	57.1	1829	40
SC1	58.1	10.4	0.9
SC1	59.1	1651	18
SC1	60.1	1721	18
SC1	61.1	32.4	0.8
SC1	62.1	1447	16
SC1	63.1	1000	11
SC1	64.1	1649	20
SC2	1.1	2737	34
SC2	2.1	11	0.9
SC2	3.1	11.7	1.3
SC2	4.1	8.6	1.5
SC2	5.1	12.5	1.2
SC2	6.1	11.9	0.2
SC2	7.1	9.6	0.9
SC2	8.1	3133	63
SC2	9.1	11.8	1
SC2	10.1	9.2	2.5
SC2	11.1	12.3	2
SC2	12.1	10.6	1.2
SC2	13.1	10.3	1.5
SC2	14.1	1026	12
SC2	15.1	11.1	1.8
SC2	16.1	9.5	2.8
SC2	17.1	12.8	1.7
SC2	18.1	11.9	1.1
SC2	19.1	13.5	1
SC2	20.1	11.9	0.9
SC2	21.1	13.3	0.8
SC2	22.1	12.6	1.1
SC2	23.1	11.5	2.8
SC2	24.1	11.5	1.1
SC2	25.1	8.9	0.9
SC2	26.1	7.8	2.1
SC2	27.1	10.3	1.3
SC2	28.1	5.1	2
SC2	29.1	12.6	1.7
SC2	30.1	9.9	0.7
SC2	31.1	28.9	0.5
SC2	32.1	11.9	1.5
SC2	33.1	7.1	2.9
SC2	34.1	10.2	3.3
SC2	35.1	12.3	10.1
SC2	36.1	10.2	0.5
SC2	37.1	10.4	2.2
SC2	38.1	1676	24
SC2	39.1	13.9	2.5
SC2	40.1	999	13
SC2	41.1	13.3	5.5
SC2	42.1	40.3	1.1
SC2	43.1	9.9	5
SC2	44.1	7.2	8
SC2	45.1	11	3.6
SC2	46.1	8.3	2.2
SC2	47.1	48.3	1.2
SC2	48.1	1799	22
SC2	49.1	2316	35
SC2	50.1	11.7	2.4
SC2	51.1	6.4	4.3
SC2	52.1	39.2	2.6
SC2	53.1	1656	28
SC2	54.1	7.6	1.9
SC2	55.1	14.5	3.7
SC2	56.1	1648	25
SC2	57.1	1965	27
SC2	58.1	5.7	2.8
SC2	59.1	1905	28
SC2	60.1	1733	26
SC2	61.1	1366	15
SC2	62.1	10.4	1.3
SC2	63.1	11.1	0.8
SC2	64.1	5.8	2.5
SC2	65.1	8.8	1.4
P36 (19LMS0805)	19LMS0805-04_118	5.83	0.95
P36 (19LMS0805)	19LMS0805-04_117	6.89	0.82
P36 (19LMS0805)	19LMS0805-04_047	7.01	0.85
P36 (19LMS0805)	19LMS0805-04_071	7.21	0.83
P36 (19LMS0805)	19LMS0805-04_013	7.34	0.64
P36 (19LMS0805)	19LMS0805-04_072	7.4	1.1
P36 (19LMS0805)	19LMS0805-04_078	7.4	1.2
P36 (19LMS0805)	19LMS0805-04_075	7.6	1.2
P36 (19LMS0805)	19LMS0805-04_115	7.6	1.3
P36 (19LMS0805)	19LMS0805-04_037	7.74	0.91
P36 (19LMS0805)	19LMS0805-04_108	7.8	1
P36 (19LMS0805)	19LMS0805-04_111	7.8	1.4
P36 (19LMS0805)	19LMS0805-04_094	7.84	0.75
P36 (19LMS0805)	19LMS0805-04_030	7.9	1.3
P36 (19LMS0805)	19LMS0805-04_054	7.9	1.4
P36 (19LMS0805)	19LMS0805-04_059	7.9	1.1
P36 (19LMS0805)	19LMS0805-04_089	7.9	1
P36 (19LMS0805)	19LMS0805-04_119	7.9	1.3
P36 (19LMS0805)	19LMS0805-04_003	8	1
P36 (19LMS0805)	19LMS0805-04_053	8	1.4
P36 (19LMS0805)	19LMS0805-04_015	8.09	0.98
P36 (19LMS0805)	19LMS0805-04_049	8.1	1.1
P36 (19LMS0805)	19LMS0805-04_068	8.1	1
P36 (19LMS0805)	19LMS0805-04_060	8.14	1
P36 (19LMS0805)	19LMS0805-04_020	8.21	0.51
P36 (19LMS0805)	19LMS0805-04_039	8.3	1.1
P36 (19LMS0805)	19LMS0805-04_041	8.3	1.5
P36 (19LMS0805)	19LMS0805-04_044	8.3	1.1
P36 (19LMS0805)	19LMS0805-04_082	8.3	1.1
P36 (19LMS0805)	19LMS0805-04_088	8.3	0.66
P36 (19LMS0805)	19LMS0805-04_093	8.3	2.8
P36 (19LMS0805)	19LMS0805-04_116	8.3	1.4
P36 (19LMS0805)	19LMS0805-04_046	8.34	0.63
P36 (19LMS0805)	19LMS0805-04_090	8.39	0.99
P36 (19LMS0805)	19LMS0805-04_055	8.4	1.4
P36 (19LMS0805)	19LMS0805-04_052	8.42	0.94
P36 (19LMS0805)	19LMS0805-04_002	8.45	0.54
P36 (19LMS0805)	19LMS0805-04_114	8.49	0.73
P36 (19LMS0805)	19LMS0805-04_048	8.5	0.56
P36 (19LMS0805)	19LMS0805-04_058	8.5	1.2
P36 (19LMS0805)	19LMS0805-04_063	8.5	1
P36 (19LMS0805)	19LMS0805-04_031	8.51	0.77
P36 (19LMS0805)	19LMS0805-04_036	8.54	0.65
P36 (19LMS0805)	19LMS0805-04_040	8.6	1.1
P36 (19LMS0805)	19LMS0805-04_077	8.6	1
P36 (19LMS0805)	19LMS0805-04_014	8.65	0.9
P36 (19LMS0805)	19LMS0805-04_096	8.65	0.9
P36 (19LMS0805)	19LMS0805-04_009	8.7	1.3
P36 (19LMS0805)	19LMS0805-04_023	8.7	1.3
P36 (19LMS0805)	19LMS0805-04_086	8.7	0.96
P36 (19LMS0805)	19LMS0805-04_017	8.76	0.9
P36 (19LMS0805)	19LMS0805-04_069	8.8	1.1
P36 (19LMS0805)	19LMS0805-04_028	8.85	0.68
P36 (19LMS0805)	19LMS0805-04_080	8.86	0.94
P36 (19LMS0805)	19LMS0805-04_062	8.9	1
P36 (19LMS0805)	19LMS0805-04_109	8.94	0.67
P36 (19LMS0805)	19LMS0805-04_018	9	1.2
P36 (19LMS0805)	19LMS0805-04_022	9	1.1
P36 (19LMS0805)	19LMS0805-04_085	9	1.2
P36 (19LMS0805)	19LMS0805-04_098	9	1.4
P36 (19LMS0805)	19LMS0805-04_112	9	1.2
P36 (19LMS0805)	19LMS0805-04_038	9.02	0.65
P36 (19LMS0805)	19LMS0805-04_025	9.1	1.6
P36 (19LMS0805)	19LMS0805-04_079	9.2	1.1
P36 (19LMS0805)	19LMS0805-04_120	9.3	2
P36 (19LMS0805)	19LMS0805-04_035	9.33	0.9
P36 (19LMS0805)	19LMS0805-04_032	9.39	1
P36 (19LMS0805)	19LMS0805-04_074	9.4	1.1
P36 (19LMS0805)	19LMS0805-04_106	9.46	0.75
P36 (19LMS0805)	19LMS0805-04_083	9.51	0.8
P36 (19LMS0805)	19LMS0805-04_008	9.65	0.5
P36 (19LMS0805)	19LMS0805-04_043	9.68	0.95
P36 (19LMS0805)	19LMS0805-04_011	9.7	1.5
P36 (19LMS0805)	19LMS0805-04_087	10	1.2
P36 (19LMS0805)	19LMS0805-04_045	10.01	0.96
P36 (19LMS0805)	19LMS0805-04_057	10.04	1
P36 (19LMS0805)	19LMS0805-04_012	10.17	1
P36 (19LMS0805)	19LMS0805-04_101	10.3	1.5
P36 (19LMS0805)	19LMS0805-04_092	11	4.2
P36 (19LMS0805)	19LMS0805-04_010	11.15	0.94
P36 (19LMS0805)	19LMS0805-04_105	11.4	1.1
P36 (19LMS0805)	19LMS0805-04_113	11.4	1.5
P36 (19LMS0805)	19LMS0805-04_065	13	4.2
P36 (19LMS0805)	19LMS0805-04_073	14.9	3.7
P36 (19LMS0805)	19LMS0805-04_004	16.8	0.82
P36 (19LMS0805)	19LMS0805-04_076	18	7.1
P36 (19LMS0805)	19LMS0805-04_081	31.29	0.86
P36 (19LMS0805)	19LMS0805-04_067	32.7	2.2
P36 (19LMS0805)	19LMS0805-04_026	48.1	2.2
P36 (19LMS0805)	19LMS0805-04_100	48.3	1.6
P36 (19LMS0805)	19LMS0805-04_042	48.6	2.3
P36 (19LMS0805)	19LMS0805-04_107	80.1	2.6
P36 (19LMS0805)	19LMS0805-04_084	88.5	2.4
P36 (19LMS0805)	19LMS0805-04_019	91.1	3.9
P36 (19LMS0805)	19LMS0805-04_006	93.5	4.1
P36 (19LMS0805)	19LMS0805-04_005	104.1	4.8
P36 (19LMS0805)	19LMS0805-04_021	113	5.3
P36 (19LMS0805)	19LMS0805-04_099	151.1	4.4
P36 (19LMS0805)	19LMS0805-04_029	663.9	26
P36 (19LMS0805)	19LMS0805-04_056	1041	44
P36 (19LMS0805)	19LMS0805-04_097	1122	32
P36 (19LMS0805)	19LMS0805-04_016	1152	45
P36 (19LMS0805)	19LMS0805-04_001	1155	47
P36 (19LMS0805)	19LMS0805-04_104	1155	35
P36 (19LMS0805)	19LMS0805-04_061	1324	98
P36 (19LMS0805)	19LMS0805-04_007	1448	84
P36 (19LMS0805)	19LMS0805-04_070	1592	100
P36 (19LMS0805)	19LMS0805-04_033	1612	86
P36 (19LMS0805)	19LMS0805-04_102	1898	92
P36 (19LMS0805)	19LMS0805-04_024	1939	90
P36 (19LMS0805)	19LMS0805-04_050	2469	76
P38(19LMS0805-04)	19LMS0805-01_068	81	3.9
P38(19LMS0805-04)	19LMS0805-01_014	81.7	2.9
P38(19LMS0805-04)	19LMS0805-01_059	83	11
P38(19LMS0805-04)	19LMS0805-01_057	83.3	3.4
P38(19LMS0805-04)	19LMS0805-01_052	84.2	5
P38(19LMS0805-04)	19LMS0805-01_107	85.3	2.3
P38(19LMS0805-04)	19LMS0805-01_077	85.5	2
P38(19LMS0805-04)	19LMS0805-01_111	86.1	2.4
P38(19LMS0805-04)	19LMS0805-01_023	87.4	3.3
P38(19LMS0805-04)	19LMS0805-01_119	87.9	2.9
P38(19LMS0805-04)	19LMS0805-01_088	88.9	5.6
P38(19LMS0805-04)	19LMS0805-01_117	89.6	1.5
P38(19LMS0805-04)	19LMS0805-01_025	89.7	4.1
P38(19LMS0805-04)	19LMS0805-01_091	90.9	2.5
P38(19LMS0805-04)	19LMS0805-01_113	91.1	3.1
P38(19LMS0805-04)	19LMS0805-01_005	91.7	5.1
P38(19LMS0805-04)	19LMS0805-01_035	91.7	4
P38(19LMS0805-04)	19LMS0805-01_029	91.9	3.7
P38(19LMS0805-04)	19LMS0805-01_078	92.1	4.3
P38(19LMS0805-04)	19LMS0805-01_043	92.2	3.3
P38(19LMS0805-04)	19LMS0805-01_002	92.5	3.8
P38(19LMS0805-04)	19LMS0805-01_054	92.6	4.2
P38(19LMS0805-04)	19LMS0805-01_071	93.5	1.8
P38(19LMS0805-04)	19LMS0805-01_058	94.2	3.5
P38(19LMS0805-04)	19LMS0805-01_049	94.3	3.2
P38(19LMS0805-04)	19LMS0805-01_036	94.5	3.2
P38(19LMS0805-04)	19LMS0805-01_115	94.6	2.2
P38(19LMS0805-04)	19LMS0805-01_044	95.1	4.1
P38(19LMS0805-04)	19LMS0805-01_050	95.1	3.6
P38(19LMS0805-04)	19LMS0805-01_084	95.1	1.4
P38(19LMS0805-04)	19LMS0805-01_073	95.6	3.4
P38(19LMS0805-04)	19LMS0805-01_032	95.8	3.6
P38(19LMS0805-04)	19LMS0805-01_046	96	3.3
P38(19LMS0805-04)	19LMS0805-01_048	96.1	3.9
P38(19LMS0805-04)	19LMS0805-01_055	96.6	3.5
P38(19LMS0805-04)	19LMS0805-01_072	97.1	1.6
P38(19LMS0805-04)	19LMS0805-01_063	97.2	2.6
P38(19LMS0805-04)	19LMS0805-01_070	97.5	3.7
P38(19LMS0805-04)	19LMS0805-01_112	97.5	2.2
P38(19LMS0805-04)	19LMS0805-01_108	97.9	1.8
P38(19LMS0805-04)	19LMS0805-01_120	97.9	3.1
P38(19LMS0805-04)	19LMS0805-01_003	98	3.2
P38(19LMS0805-04)	19LMS0805-01_034	98	3.3
P38(19LMS0805-04)	19LMS0805-01_106	98.4	2.5
P38(19LMS0805-04)	19LMS0805-01_114	99.1	4.6
P38(19LMS0805-04)	19LMS0805-01_076	100.1	1.7
P38(19LMS0805-04)	19LMS0805-01_086	100.1	2.4
P38(19LMS0805-04)	19LMS0805-01_028	100.4	3.5
P38(19LMS0805-04)	19LMS0805-01_074	101.2	1.9
P38(19LMS0805-04)	19LMS0805-01_030	102.4	4.5
P38(19LMS0805-04)	19LMS0805-01_060	103.4	3.4
P38(19LMS0805-04)	19LMS0805-01_001	112.7	3.7
P38(19LMS0805-04)	19LMS0805-01_093	119.1	2.9
P38(19LMS0805-04)	19LMS0805-01_090	160	51
P38(19LMS0805-04)	19LMS0805-01_064	232.4	6
P38(19LMS0805-04)	19LMS0805-01_010	345	12
P38(19LMS0805-04)	19LMS0805-01_011	604.5	19
P38(19LMS0805-04)	19LMS0805-01_082	1046	23
P38(19LMS0805-04)	19LMS0805-01_061	1048	21
P38(19LMS0805-04)	19LMS0805-01_041	1061	33
P38(19LMS0805-04)	19LMS0805-01_062	1063	26
P38(19LMS0805-04)	19LMS0805-01_033	1173	41
P38(19LMS0805-04)	19LMS0805-01_085	1315	29
P38(19LMS0805-04)	19LMS0805-01_021	1333	28
P38(19LMS0805-04)	19LMS0805-01_094	1368	17
P38(19LMS0805-04)	19LMS0805-01_100	1373	28
P38(19LMS0805-04)	19LMS0805-01_089	1379	46
P38(19LMS0805-04)	19LMS0805-01_081	1381	23
P38(19LMS0805-04)	19LMS0805-01_007	1389	36
P38(19LMS0805-04)	19LMS0805-01_102	1392	50
P38(19LMS0805-04)	19LMS0805-01_022	1396	27
P38(19LMS0805-04)	19LMS0805-01_069	1400	25
P38(19LMS0805-04)	19LMS0805-01_097	1431	65
P38(19LMS0805-04)	19LMS0805-01_026	1439	30
P38(19LMS0805-04)	19LMS0805-01_004	1506	69
P38(19LMS0805-04)	19LMS0805-01_053	1619	33
P38(19LMS0805-04)	19LMS0805-01_080	1678	39
P38(19LMS0805-04)	19LMS0805-01_118	1679	25
P38(19LMS0805-04)	19LMS0805-01_087	1687	26
P38(19LMS0805-04)	19LMS0805-01_040	1689	54
P38(19LMS0805-04)	19LMS0805-01_092	1697	26
P38(19LMS0805-04)	19LMS0805-01_015	1701	35
P38(19LMS0805-04)	19LMS0805-01_018	1703	24
P38(19LMS0805-04)	19LMS0805-01_017	1706	29
P38(19LMS0805-04)	19LMS0805-01_065	1718	17
P38(19LMS0805-04)	19LMS0805-01_012	1720	31
P38(19LMS0805-04)	19LMS0805-01_016	1722	34
P38(19LMS0805-04)	19LMS0805-01_075	1778	25
P38(19LMS0805-04)	19LMS0805-01_083	1779	25
P38(19LMS0805-04)	19LMS0805-01_051	1786	32
P38(19LMS0805-04)	19LMS0805-01_096	1789	38
P38(19LMS0805-04)	19LMS0805-01_039	1794	27
P38(19LMS0805-04)	19LMS0805-01_024	1815	30
P38(19LMS0805-04)	19LMS0805-01_067	1826	29
P38(19LMS0805-04)	19LMS0805-01_006	1832	35
P38(19LMS0805-04)	19LMS0805-01_109	1833	68
P38(19LMS0805-04)	19LMS0805-01_105	1842	33
P38(19LMS0805-04)	19LMS0805-01_047	1866	33
P38(19LMS0805-04)	19LMS0805-01_103	1868	46
P38(19LMS0805-04)	19LMS0805-01_104	1872	24
P38(19LMS0805-04)	19LMS0805-01_066	1892	22
P38(19LMS0805-04)	19LMS0805-01_042	1908	28
P38(19LMS0805-04)	19LMS0805-01_019	1940	38
P38(19LMS0805-04)	19LMS0805-01_095	1952	35
P38(19LMS0805-04)	19LMS0805-01_101	2051	29
P38(19LMS0805-04)	19LMS0805-01_013	2065	35
P38(19LMS0805-04)	19LMS0805-01_045	2087	39
P38(19LMS0805-04)	19LMS0805-01_008	2090	37
P38(19LMS0805-04)	19LMS0805-01_116	2090	25
P38(19LMS0805-04)	19LMS0805-01_031	2335	27
P38(19LMS0805-04)	19LMS0805-01_009	2401	27
P38(19LMS0805-04)	19LMS0805-01_020	2636	27
P38(19LMS0805-04)	19LMS0805-01_038	2655	29
P38(19LMS0805-04)	19LMS0805-01_056	2711	31
P38(19LMS0805-04)	19LMS0805-01_079	2750	27
P38(19LMS0805-04)	19LMS0805-01_099	2828	28
P37(19LMS0807-02)	19LMS0807-02_077	45.2	2.5
P37(19LMS0807-02)	19LMS0807-02_097	46.5	2.4
P37(19LMS0807-02)	19LMS0807-02_093	46.78	1.2
P37(19LMS0807-02)	19LMS0807-02_030	47.1	2.7
P37(19LMS0807-02)	19LMS0807-02_036	47.2	2.2
P37(19LMS0807-02)	19LMS0807-02_071	47.2	1.5
P37(19LMS0807-02)	19LMS0807-02_110	47.7	1.6
P37(19LMS0807-02)	19LMS0807-02_041	47.8	2.1
P37(19LMS0807-02)	19LMS0807-02_005	48.1	3
P37(19LMS0807-02)	19LMS0807-02_085	48.3	4.8
P37(19LMS0807-02)	19LMS0807-02_019	48.4	3.3
P37(19LMS0807-02)	19LMS0807-02_080	48.4	1.6
P37(19LMS0807-02)	19LMS0807-02_096	48.6	1.4
P37(19LMS0807-02)	19LMS0807-02_016	49.36	1.4
P37(19LMS0807-02)	19LMS0807-02_068	49.74	1.4
P37(19LMS0807-02)	19LMS0807-02_105	51.7	3
P37(19LMS0807-02)	19LMS0807-02_091	54.9	1.8
P37(19LMS0807-02)	19LMS0807-02_056	55	2
P37(19LMS0807-02)	19LMS0807-02_090	56.6	2
P37(19LMS0807-02)	19LMS0807-02_062	59.2	2
P37(19LMS0807-02)	19LMS0807-02_074	62.5	2.2
P37(19LMS0807-02)	19LMS0807-02_061	63.2	2
P37(19LMS0807-02)	19LMS0807-02_040	65.3	2.4
P37(19LMS0807-02)	19LMS0807-02_060	67.5	2.3
P37(19LMS0807-02)	19LMS0807-02_099	68.1	2.2
P37(19LMS0807-02)	19LMS0807-02_014	68.9	2.4
P37(19LMS0807-02)	19LMS0807-02_031	69	2.6
P37(19LMS0807-02)	19LMS0807-02_113	69	1.9
P37(19LMS0807-02)	19LMS0807-02_064	69.8	2.4
P37(19LMS0807-02)	19LMS0807-02_067	69.9	2.7
P37(19LMS0807-02)	19LMS0807-02_119	70	2.3
P37(19LMS0807-02)	19LMS0807-02_024	70.1	2.1
P37(19LMS0807-02)	19LMS0807-02_038	70.6	3.9
P37(19LMS0807-02)	19LMS0807-02_033	70.7	2.1
P37(19LMS0807-02)	19LMS0807-02_073	71.1	2.6
P37(19LMS0807-02)	19LMS0807-02_106	71.1	1.8
P37(19LMS0807-02)	19LMS0807-02_117	71.1	4.5
P37(19LMS0807-02)	19LMS0807-02_023	71.2	2.7
P37(19LMS0807-02)	19LMS0807-02_044	71.4	2.4
P37(19LMS0807-02)	19LMS0807-02_118	71.4	2.1
P37(19LMS0807-02)	19LMS0807-02_070	71.5	2.6
P37(19LMS0807-02)	19LMS0807-02_107	71.7	2.5
P37(19LMS0807-02)	19LMS0807-02_008	71.8	2.3
P37(19LMS0807-02)	19LMS0807-02_065	71.8	2
P37(19LMS0807-02)	19LMS0807-02_098	71.8	2.6
P37(19LMS0807-02)	19LMS0807-02_007	71.9	2.4
P37(19LMS0807-02)	19LMS0807-02_012	71.9	2.1
P37(19LMS0807-02)	19LMS0807-02_104	71.9	2.8
P37(19LMS0807-02)	19LMS0807-02_057	72	2.2
P37(19LMS0807-02)	19LMS0807-02_114	72	2
P37(19LMS0807-02)	19LMS0807-02_072	72.2	2.7
P37(19LMS0807-02)	19LMS0807-02_092	72.2	1.9
P37(19LMS0807-02)	19LMS0807-02_021	72.5	2.1
P37(19LMS0807-02)	19LMS0807-02_112	72.5	2.8
P37(19LMS0807-02)	19LMS0807-02_051	72.6	3
P37(19LMS0807-02)	19LMS0807-02_066	72.8	2.4
P37(19LMS0807-02)	19LMS0807-02_028	73	3
P37(19LMS0807-02)	19LMS0807-02_050	73.1	2.1
P37(19LMS0807-02)	19LMS0807-02_063	73.2	3.1
P37(19LMS0807-02)	19LMS0807-02_042	73.3	4.3
P37(19LMS0807-02)	19LMS0807-02_053	73.3	3.9
P37(19LMS0807-02)	19LMS0807-02_082	73.3	2.6
P37(19LMS0807-02)	19LMS0807-02_006	73.4	2.6
P37(19LMS0807-02)	19LMS0807-02_109	73.5	2.5
P37(19LMS0807-02)	19LMS0807-02_116	73.5	3.2
P37(19LMS0807-02)	19LMS0807-02_020	73.7	2.2
P37(19LMS0807-02)	19LMS0807-02_095	73.7	4.4
P37(19LMS0807-02)	19LMS0807-02_009	73.8	3.4
P37(19LMS0807-02)	19LMS0807-02_029	73.9	2.9
P37(19LMS0807-02)	19LMS0807-02_017	74.2	2.1
P37(19LMS0807-02)	19LMS0807-02_078	74.7	3
P37(19LMS0807-02)	19LMS0807-02_087	74.8	2.9
P37(19LMS0807-02)	19LMS0807-02_055	75	2.6
P37(19LMS0807-02)	19LMS0807-02_088	75	2.7
P37(19LMS0807-02)	19LMS0807-02_018	75.6	3
P37(19LMS0807-02)	19LMS0807-02_103	76.1	2.3
P37(19LMS0807-02)	19LMS0807-02_081	76.2	3.2
P37(19LMS0807-02)	19LMS0807-02_079	77.1	4.1
P37(19LMS0807-02)	19LMS0807-02_108	77.1	2.4
P37(19LMS0807-02)	19LMS0807-02_045	78	3.3
P37(19LMS0807-02)	19LMS0807-02_046	78	2.6
P37(19LMS0807-02)	19LMS0807-02_048	78.2	2.9
P37(19LMS0807-02)	19LMS0807-02_004	78.3	2.7
P37(19LMS0807-02)	19LMS0807-02_043	78.6	3
P37(19LMS0807-02)	19LMS0807-02_101	82.7	2.9
P37(19LMS0807-02)	19LMS0807-02_100	83.3	3.2
P37(19LMS0807-02)	19LMS0807-02_037	85.5	2.8
P37(19LMS0807-02)	19LMS0807-02_086	105.7	3.9
P37(19LMS0807-02)	19LMS0807-02_047	570	110
P37(19LMS0807-02)	19LMS0807-02_054	1353	63
P37(19LMS0807-02)	19LMS0807-02_022	1360	63
P37(19LMS0807-02)	19LMS0807-02_076	1392	36
P37(19LMS0807-02)	19LMS0807-02_094	1393	45
P37(19LMS0807-02)	19LMS0807-02_032	1408	63
P37(19LMS0807-02)	19LMS0807-02_025	1447	64
P37(19LMS0807-02)	19LMS0807-02_035	1650	65
P37(19LMS0807-02)	19LMS0807-02_001	1663	61
P37(19LMS0807-02)	19LMS0807-02_120	1671	22
P37(19LMS0807-02)	19LMS0807-02_039	1686	60
P37(19LMS0807-02)	19LMS0807-02_075	1714	32
P37(19LMS0807-02)	19LMS0807-02_027	1717	66
P37(19LMS0807-02)	19LMS0807-02_026	1739	62
P37(19LMS0807-02)	19LMS0807-02_058	1742	61
P37(19LMS0807-02)	19LMS0807-02_089	1752	30
P37(19LMS0807-02)	19LMS0807-02_002	1771	60
P37(19LMS0807-02)	19LMS0807-02_049	1793	61
P37(19LMS0807-02)	19LMS0807-02_003	1819	69
P37(19LMS0807-02)	19LMS0807-02_102	2801	21
CE22BHB01	CE22BHB01-1	68	1.7
CE22BHB01	CE22BHB01-2	2559.3	33.9
CE22BHB01	CE22BHB01-3	193	5.5
CE22BHB01	CE22BHB01-4	64	2
CE22BHB01	CE22BHB01-5	1116.6	33.4
CE22BHB01	CE22BHB01-6	52	1.3
CE22BHB01	CE22BHB01-7	66.9	1.8
CE22BHB01	CE22BHB01-8	2460.2	34.2
CE22BHB01	CE22BHB01-9	66.3	1.8
CE22BHB01	CE22BHB01-10	1726.2	37.7
CE22BHB01	CE22BHB01-11	338.3	11.4
CE22BHB01	CE22BHB01-12	51.5	1.5
CE22BHB01	CE22BHB01-13	82.2	29.6
CE22BHB01	CE22BHB01-14	1776.7	37.6
CE22BHB01	CE22BHB01-15	1800.1	37
CE22BHB01	CE22BHB01-16	63.7	1.8
CE22BHB01	CE22BHB01-17	390.6	13.6
CE22BHB01	CE22BHB01-18	65.4	1.7
CE22BHB01	CE22BHB01-19	49.2	1.3
CE22BHB01	CE22BHB01-20	552.3	19.5
CE22BHB01	CE22BHB01-21	74.5	1.6
CE22BHB01	CE22BHB01-22	1786.6	37.2
CE22BHB01	CE22BHB01-23	1837.8	37
CE22BHB01	CE22BHB01-24	51.4	1.5
CE22BHB01	CE22BHB01-25	51.2	1.2
CE22BHB01	CE22BHB01-26	3410.7	31.3
CE22BHB01	CE22BHB01-27	1727	37.8
CE22BHB01	CE22BHB01-28	1788.9	37.2
CE22BHB01	CE22BHB01-29	68.3	1.6
CE22BHB01	CE22BHB01-30	1691.9	37.1
CE22BHB01	CE22BHB01-31	51.5	1.5
CE22BHB01	CE22BHB01-32	51.4	1.3
CE22BHB01	CE22BHB01-33	1804.5	37.5
CE22BHB01	CE22BHB01-34	1757.6	37
CE22BHB01	CE22BHB01-35	53.4	1.7
CE22BHB01	CE22BHB01-36	52.3	1.5
CE22BHB01	CE22BHB01-37	1787.8	36.8
CE22BHB01	CE22BHB01-38	1778.6	37.1
CE22BHB01	CE22BHB01-39	51.5	1.4
CE22BHB01	CE22BHB01-40	1763.7	37.6
CE22BHB01	CE22BHB01-41	70.3	1.9
CE22BHB01	CE22BHB01-42	65.2	2
CE22BHB01	CE22BHB01-43	71.3	2.9
CE22BHB01	CE22BHB01-44	1835.4	53
CE22BHB01	CE22BHB01-45	52.1	1.3
CE22BHB01	CE22BHB01-46	32.4	1
CE22BHB01	CE22BHB01-47	71	1.7
CE22BHB01	CE22BHB01-48	1773	36.8
CE22BHB01	CE22BHB01-49	1739.8	38.5
CE22BHB01	CE22BHB01-51	1760.4	37
CE22BHB01	CE22BHB01-52	51.9	1.7
CE22BHB01	CE22BHB01-53	1786.4	36.8
CE22BHB01	CE22BHB01-54	2514.6	34.2
CE22BHB01	CE22BHB01-55	64.7	1.7
CE22BHB01	CE22BHB01-56	66.4	1.9
CE22BHB01	CE22BHB01-57	393.4	11.8
CE22BHB01	CE22BHB01-58	1728.3	37.2
CE22BHB01	CE22BHB01-59	2213.2	35.1
CE22BHB01	CE22BHB01-60	1742.9	37.4
CE22BHB01	CE22BHB01-62	1829.2	37.3
CE22BHB01	CE22BHB01-63	32.8	1.1
CE22BHB01	CE22BHB01-64	2243.2	38.6
CE22BHB01	CE22BHB01-65	1725.8	38
CE22BHB01	CE22BHB01-66	93	10.7
CE22BHB01	CE22BHB01-67	53.2	1.4
CE22BHB01	CE22BHB01-68	1865.6	36.7
CE22BHB01	CE22BHB01-69	53	1.7
CE22BHB01	CE22BHB01-70	52.2	1.7
CE22BHB01	CE22BHB01-71	1741.9	37.5
CE22BHB01	CE22BHB01-72	70.6	2
CE22BHB01	CE22BHB01-73	1722.5	37.7
CE22BHB01	CE22BHB01-74	1811.8	36.9
CE22BHB01	CE22BHB01-76	1613.4	39
CE22BHB01	CE22BHB01-77	52.1	1.6
CE22BHB01	CE22BHB01-78	66.7	2.4
CE22BHB01	CE22BHB01-79	1787.3	36.6
CE22BHB01	CE22BHB01-80	73.4	2.1
CE22BHB01	CE22BHB01-81	69.5	1.9
CE22BHB01	CE22BHB01-82	52.6	1.5
CE22BHB01	CE22BHB01-83	51.5	1.4
CE22BHB01	CE22BHB01-85	1724.4	37.1
CE22BHB01	CE22BHB01-86	47.9	1.3
CE22BHB01	CE22BHB01-87	1685.1	38.2
CE22BHB01	CE22BHB01-88	1820.3	37.4
CE22BHB01	CE22BHB01-89	68.7	2.5
CE22BHB01	CE22BHB01-90	52	1.4
CE22BHB01	CE22BHB01-92	616.4	115.1
CE22BHB01	CE22BHB01-93	2742.2	33.2
CE22BHB01	CE22BHB01-94	1660.3	38.1
CE22BHB01	CE22BHB01-95	52.5	1.5
CE22BHB01	CE22BHB01-96	1832.4	36.7
CE22BHB01	CE22BHB01-97	1445.6	39
CE22BHB01	CE22BHB01-100	51.1	2.5
CE22BHB01	CE22BHB01-101	1664.8	37.6
CE22BHB01	CE22BHB01-102	26.7	1.3
CE22BHB01	CE22BHB01-103	2562.4	34.1
CE22BHB01	CE22BHB01-104	2609.6	34.5
CE22BHB01	CE22BHB01-105	71.2	3
CE22BHB01	CE22BHB01-106	69.5	3.4
CE22BHB01	CE22BHB01-107	902.6	41.6
CE22BHB01	CE22BHB01-108	2432	34.6
CE22BHB01	CE22BHB01-109	1255.8	66
CE22BHB01	CE22BHB01-110	595.9	36.3
CE22BHB01	CE22BHB01-111	51.3	2.7
CE22BHB01	CE22BHB01-112	2499.2	34
CE22BHB01	CE22BHB01-113	70.3	2.6
CE22BHB01	CE22BHB01-114	69.5	2.5
CE22BHB01	CE22BHB01-117	66.1	2.2
CE22BHB01	CE22BHB01-118	70.9	2.5
CE22BHB01	CE22BHB01-119	2503.6	34.2
CE22BHB01	CE22BHB01-120	1807.3	36.7
CE22BHB01	CE22BHB01-121	26.1	0.9
CE22BHB01	CE22BHB01-122	26.4	1
CE22BHB01	CE22BHB01-123	32.8	1.4
CE22BHB01	CE22BHB01-124	31.2	1.1
CE22BHB01	CE22BHB01-125	37.4	2.2
CE22BHB01	CE22BHB01-126	1785.8	36.9
CE22BHB01	CE22BHB01-127	26.2	0.6
CE22BHB01	CE22BHB01-128	1286.7	39.1
CE22BHB01	CE22BHB01-129	72.5	2
CE22BHB01	CE22BHB01-130	70.8	2.2
CE22BHB01	CE22BHB01-131	1738.8	37
CE22BHB01	CE22BHB01-132	70.3	2.3
CE22BHB01	CE22BHB01-133	1927.2	36.8
CE22BHB01	CE22BHB01-134	1709.8	37.4
CE22BHB01	CE22BHB01-135	53.1	2.3
CE22BHB01	CE22BHB01-136	1717.3	37.5
CE22BHB01	CE22BHB01-137	1779.8	37.5
CE22BHB01	CE22BHB01-138	52.9	1.4
CE22BHB01	CE22BHB01-139	62.4	1.7
CE22BHB01	CE22BHB01-140	51.4	1.6
CE22BHB01	CE22BHB01-141	53.3	1.5
CE22BHB01	CE22BHB01-143	51.8	1.3
CE22BHB01	CE22BHB01-144	1758.1	37.6
CE22BHB01	CE22BHB01-146	1630.4	38.1
CE22BHB01	CE22BHB01-147	1449.1	39.8
CE22BHB01	CE22BHB01-148	72	2
CE22BHB01	CE22BHB01-149	52.9	1.5
CE22BHB01	CE22BHB01-150	1452.7	42.8
CE22BHB01	CE22BHB01-152	51	1.7
CE22BHB01	CE22BHB01-153	26	0.8
CE22BHB01	CE22BHB01-154	1772.4	39
CE22BHB01	CE22BHB01-155	66.5	1.9
CE22BHB01	CE22BHB01-156	69.1	2.1
CE22BHB01	CE22BHB01-157	1829.2	37.2
CE22BHB01	CE22BHB01-158	49.8	1.4
CE22BHB01	CE22BHB01-159	68.8	1.9
CE22BHB01	CE22BHB01-160	1340.1	40
CE22BHB01	CE22BHB01-161	1294.3	43.7
CE22BHB01	CE22BHB01-162	62	1.5
CE22BHB01	CE22BHB01-164	1803.9	37.1
CE22BHB01	CE22BHB01-165	62.9	1.8
CE22BHB01	CE22BHB01-166	65.4	2.1
CE22BHB01	CE22BHB01-167	767.8	136.5
CE22BHB01	CE22BHB01-168	2494.7	33.9
CE22BHB01	CE22BHB01-169	53.1	1.3
CE22BHB01	CE22BHB01-170	67.5	1.7
CE22BHB01	CE22BHB01-171	63.1	1.9
CE22BHB01	CE22BHB01-173	51.8	1.6
CE22BHB01	CE22BHB01-174	1727.4	37.2
CE22BHB01	CE22BHB01-176	73.9	2.3
CE22BHB01	CE22BHB01-177	2044	36
CE22BHB01	CE22BHB01-178	1301.3	33.1
CE22BHB01	CE22BHB01-179	766.3	29
CE22BHB01	CE22BHB01-180	1710.6	37.5
CE22BHB01	CE22BHB01-181	106.9	21.7
CE22BHB01	CE22BHB01-182	1849.8	36.9
CE22BHB01	CE22BHB01-183	92.9	7.2
CE22BHB01	CE22BHB01-184	73.2	2
CE22BHB01	CE22BHB01-185	52.5	1.3
CE22BHB01	CE22BHB01-187	69.1	1.9
CE22BHB01	CE22BHB01-188	53	1.3
CE22BHB01	CE22BHB01-189	1473.6	39
CE22BHB01	CE22BHB01-190	1949.1	38.2
CE22BHB01	CE22BHB01-191	1608	38.5
CE22BHB01	CE22BHB01-192	1715.4	37.8
CE22BHB01	CE22BHB01-193	2494.2	34.2
CE22BHB01	CE22BHB01-194	1253.6	31.7
CE22BHB01	CE22BHB01-195	68.8	1.8
CE22BHB01	CE22BHB01-197	1822.7	37.4
CE22BHB01	CE22BHB01-198	51.3	1.1
CE22BHB01	CE22BHB01-199	1637.8	38.1
CE22BHB01	CE22BHB01-200	72.2	2.2
5CS06 (R1)	R1	73	1
5CS06 (R1)	R1	72	4
5CS06 (R1)	R1	67	1
5CS06 (R1)	R1	74	3
5CS06 (R1)	R1	68	3
5CS06 (R1)	R1	75	4
5CS06 (R1)	R1	66	4
5CS06 (R1)	R1	73	3
5CS06 (R1)	R1	72	3
5CS06 (R1)	R1	76	2
5CS06 (R1)	R1	68	2
5CS06 (R1)	R1	71	3
5CS06 (R1)	R1	70	2
5CS06 (R1)	R1	69	3
5CS06 (R1)	R1	68	4
5CS06 (R1)	R1	69	2
5CS06 (R1)	R1	71	4
5CS06 (R1)	R1	74	3
5CS06 (R1)	R1	70	2
5CS06 (R1)	R1	74	1
5CS06 (R1)	R1	71	2
5CS06 (R1)	R1	70	2
5CS06 (R1)	R1	69	3
5CS06 (R1)	R1	62	5
5CS06 (R1)	R1	77	2
5CS06 (R1)	R1	71	3
5CS06 (R1)	R1	73	3
5CS06 (R1)	R1	70	4
5CS06 (R1)	R1	65	5
5CS06 (R1)	R1	77	3
5CS06 (R1)	R1	69	4
5CS06 (R1)	R1	70	3
5CS06 (R1)	R1	71	2
5CS06 (R1)	R1	72	3
5CS06 (R1)	R1	63	1
5CS06 (R1)	R1	72	3
5CS06 (R1)	R1	72	2
5CS06 (R1)	R1	73	2
7CS07 (R2)	R2	74	5
7CS07 (R2)	R2	67	10
7CS07 (R2)	R2	74	2
7CS07 (R2)	R2	74	2
7CS07 (R2)	R2	76	3
7CS07 (R2)	R2	83	2
7CS07 (R2)	R2	77	4
7CS07 (R2)	R2	72	4
7CS07 (R2)	R2	76	4
7CS07 (R2)	R2	74	4
7CS07 (R2)	R2	75	3
7CS07 (R2)	R2	1682	18
7CS07 (R2)	R2	80	7
7CS07 (R2)	R2	72	3
7CS07 (R2)	R2	74	3
7CS07 (R2)	R2	75	2
7CS07 (R2)	R2	73	6
7CS07 (R2)	R2	75	3
7CS07 (R2)	R2	74	3
7CS07 (R2)	R2	72	4
7CS07 (R2)	R2	70	5
7CS07 (R2)	R2	73	3
7CS07 (R2)	R2	73	2
7CS07 (R2)	R2	71	4
7CS07 (R2)	R2	74	4
7CS07 (R2)	R2	74	5
7CS07 (R2)	R2	80	6
7CS07 (R2)	R2	69	5
7CS07 (R2)	R2	74	6
7CS07 (R2)	R2	83	9
7CS07 (R2)	R2	73	6
7CS07 (R2)	R2	77	4
7CS07 (R2)	R2	78	5
7CS07 (R2)	R2	79	9
7CS07 (R2)	R2	74	4
7CS07 (R2)	R2	80	4
7CS07 (R2)	R2	76	3
7CS07 (R2)	R2	75	5
7CS07 (R2)	R2	74	4
7CS07 (R2)	R2	71	5
7CS07 (R2)	R2	73	5
7CS07 (R2)	R2	84	6
7CS07 (R2)	R2	73	6
7CS07 (R2)	R2	86	6
7CS07 (R2)	R2	25	1
7CS07 (R2)	R2	70	5
7CS07 (R2)	R2	79	2
7CS07 (R2)	R2	1802	25
7CS07 (R2)	R2	88	1
24PL02 (ML1)	ML1	107	1
24PL02 (ML1)	ML1	109	1
24PL02 (ML1)	ML1	111	1
24PL02 (ML1)	ML1	106	1
24PL02 (ML1)	ML1	49	1
24PL02 (ML1)	ML1	108	1
24PL02 (ML1)	ML1	107	2
24PL02 (ML1)	ML1	1782	19
24PL02 (ML1)	ML1	469	5
24PL02 (ML1)	ML1	1718	21
24PL02 (ML1)	ML1	107	1
24PL02 (ML1)	ML1	105	1
24PL02 (ML1)	ML1	112	1
24PL02 (ML1)	ML1	104	1
24PL02 (ML1)	ML1	1787	18
24PL02 (ML1)	ML1	102	1
24PL02 (ML1)	ML1	1728	18
24PL02 (ML1)	ML1	103	1
24PL02 (ML1)	ML1	33	1
24PL02 (ML1)	ML1	105	1
24PL02 (ML1)	ML1	32	1
24PL02 (ML1)	ML1	1610	17
24PL02 (ML1)	ML1	107	1
24PL02 (ML1)	ML1	1050	19
24PL02 (ML1)	ML1	100	1
24PL02 (ML1)	ML1	1183	13
24PL02 (ML1)	ML1	2277	31
24PL02 (ML1)	ML1	109	1
24PL02 (ML1)	ML1	105	1
24PL02 (ML1)	ML1	37	1
24PL02 (ML1)	ML1	1296	24
24PL02 (ML1)	ML1	2131	20
24PL02 (ML1)	ML1	1116	13
24PL02 (ML1)	ML1	111	1
24PL02 (ML1)	ML1	119	2
24PL02 (ML1)	ML1	105	1
24PL02 (ML1)	ML1	662	12
24PL02 (ML1)	ML1	2900	29
24PL02 (ML1)	ML1	104	1
24PL02 (ML1)	ML1	82	6
24PL02 (ML1)	ML1	609	6
24PL02 (ML1)	ML1	111	1
24PL02 (ML1)	ML1	734	11
24PL02 (ML1)	ML1	1791	22
24PL02 (ML1)	ML1	108	1
24PL02 (ML1)	ML1	2478	23
24PL02 (ML1)	ML1	968	11
24PL02 (ML1)	ML1	2665	26
24PL02 (ML1)	ML1	107	1
24PL02 (ML1)	ML1	107	1
24PL02 (ML1)	ML1	106	1
24PL02 (ML1)	ML1	2471	28
24PL02 (ML1)	ML1	1217	17
24PL02 (ML1)	ML1	2729	33
24PL02 (ML1)	ML1	2779	27
24PL02 (ML1)	ML1	106	2
24PL02 (ML1)	ML1	101	1
24PL02 (ML1)	ML1	884	10
24PL02 (ML1)	ML1	1930	19
24PL02 (ML1)	ML1	1833	23
24PL02 (ML1)	ML1	445	6
24PL02 (ML1)	ML1	2172	25
24PL02 (ML1)	ML1	1072	13
24PL02 (ML1)	ML1	108	1
24PL02 (ML1)	ML1	104	1
24PL02 (ML1)	ML1	107	1
24PL02 (ML1)	ML1	2308	25
25PL02 (ML2)	ML2	1066	16
25PL02 (ML2)	ML2	2090	29
25PL02 (ML2)	ML2	24	1
25PL02 (ML2)	ML2	2156	20
25PL02 (ML2)	ML2	1786	28
25PL02 (ML2)	ML2	1182	13
25PL02 (ML2)	ML2	2956	24
25PL02 (ML2)	ML2	1400	15
25PL02 (ML2)	ML2	77	3
25PL02 (ML2)	ML2	1789	25
25PL02 (ML2)	ML2	2820	23
25PL02 (ML2)	ML2	1775	25
25PL02 (ML2)	ML2	1835	18
25PL02 (ML2)	ML2	1733	23
25PL02 (ML2)	ML2	2157	21
25PL02 (ML2)	ML2	1035	12
25PL02 (ML2)	ML2	996	13
25PL02 (ML2)	ML2	1503	39
25PL02 (ML2)	ML2	2724	46
25PL02 (ML2)	ML2	2824	32
25PL02 (ML2)	ML2	3518	68
25PL02 (ML2)	ML2	2155	21
25PL02 (ML2)	ML2	2684	31
25PL02 (ML2)	ML2	1941	30
25PL02 (ML2)	ML2	81	2
25PL02 (ML2)	ML2	2897	56
25PL02 (ML2)	ML2	1599	18
25PL02 (ML2)	ML2	2541	24
25PL02 (ML2)	ML2	629	8
25PL02 (ML2)	ML2	32	3
25PL02 (ML2)	ML2	2158	28
25PL02 (ML2)	ML2	1702	21
25PL02 (ML2)	ML2	495	6
25PL02 (ML2)	ML2	2488	29
25PL02 (ML2)	ML2	2483	22
25PL02 (ML2)	ML2	2803	36
25PL02 (ML2)	ML2	2408	21
25PL02 (ML2)	ML2	1173	14
25PL02 (ML2)	ML2	72	2
25PL02 (ML2)	ML2	792	16
25PL02 (ML2)	ML2	2067	43
25PL02 (ML2)	ML2	1698	19
25PL02 (ML2)	ML2	1741	20
25PL02 (ML2)	ML2	1664	29
25PL02 (ML2)	ML2	2441	27
25PL02 (ML2)	ML2	2492	35
25PL02 (ML2)	ML2	1306	14
25PL02 (ML2)	ML2	1368	23
25PL02 (ML2)	ML2	1654	21
25PL02 (ML2)	ML2	2915	32
25PL02 (ML2)	ML2	1672	27
25PL02 (ML2)	ML2	75	3
25PL02 (ML2)	ML2	2020	25
25PL02 (ML2)	ML2	2729	31
25PL02 (ML2)	ML2	1329	16
25PL02 (ML2)	ML2	81	3
25PL02 (ML2)	ML2	2854	40
26PL02 (ML3)	ML3	67	1
26PL02 (ML3)	ML3	71	2
26PL02 (ML3)	ML3	73	2
26PL02 (ML3)	ML3	1642	20
26PL02 (ML3)	ML3	77	2
26PL02 (ML3)	ML3	56	3
26PL02 (ML3)	ML3	2190	51
26PL02 (ML3)	ML3	71	2
26PL02 (ML3)	ML3	2606	34
26PL02 (ML3)	ML3	72	2
26PL02 (ML3)	ML3	137	2
26PL02 (ML3)	ML3	73	1
26PL02 (ML3)	ML3	73	1
26PL02 (ML3)	ML3	78	1
26PL02 (ML3)	ML3	1865	18
26PL02 (ML3)	ML3	73	1
26PL02 (ML3)	ML3	76	1
26PL02 (ML3)	ML3	972	15
26PL02 (ML3)	ML3	35	1
26PL02 (ML3)	ML3	1663	17
26PL02 (ML3)	ML3	78	2
26PL02 (ML3)	ML3	1614	28
26PL02 (ML3)	ML3	73	2
26PL02 (ML3)	ML3	82	1
26PL02 (ML3)	ML3	32	9
26PL02 (ML3)	ML3	1918	19
26PL02 (ML3)	ML3	1751	17
26PL02 (ML3)	ML3	1956	19
26PL02 (ML3)	ML3	76	1
26PL02 (ML3)	ML3	77	1
26PL02 (ML3)	ML3	50	1
26PL02 (ML3)	ML3	2522	26
26PL02 (ML3)	ML3	73	1
26PL02 (ML3)	ML3	2971	30
26PL02 (ML3)	ML3	77	1
26PL02 (ML3)	ML3	1550	15
26PL02 (ML3)	ML3	1728	21
26PL02 (ML3)	ML3	77	1
26PL02 (ML3)	ML3	708	9
26PL02 (ML3)	ML3	79	2
26PL02 (ML3)	ML3	83	1
26PL02 (ML3)	ML3	342	7
26PL02 (ML3)	ML3	1908	20
26PL02 (ML3)	ML3	132	3
26PL02 (ML3)	ML3	81	2
26PL02 (ML3)	ML3	1736	18
26PL02 (ML3)	ML3	1357	16
26PL02 (ML3)	ML3	81	1
26PL02 (ML3)	ML3	1783	18
26PL02 (ML3)	ML3	1623	16
26PL02 (ML3)	ML3	75	1
26PL02 (ML3)	ML3	81	2
26PL02 (ML3)	ML3	122	2
26PL02 (ML3)	ML3	1043	13
26PL02 (ML3)	ML3	1595	16
26PL02 (ML3)	ML3	77	2
26PL02 (ML3)	ML3	75	1
26PL02 (ML3)	ML3	601	8
26PL02 (ML3)	ML3	161	3
26PL02 (ML3)	ML3	73	2
26PL02 (ML3)	ML3	70	1
26PL02 (ML3)	ML3	73	1
26PL02 (ML3)	ML3	1389	20
29PL02 (ML5)	ML5	69	1
29PL02 (ML5)	ML5	1345	14
29PL02 (ML5)	ML5	79	1
29PL02 (ML5)	ML5	1438	26
29PL02 (ML5)	ML5	80	2
29PL02 (ML5)	ML5	73	2
29PL02 (ML5)	ML5	1761	18
29PL02 (ML5)	ML5	1832	22
29PL02 (ML5)	ML5	73	2
29PL02 (ML5)	ML5	71	2
29PL02 (ML5)	ML5	74	1
29PL02 (ML5)	ML5	73	2
29PL02 (ML5)	ML5	1648	18
29PL02 (ML5)	ML5	2453	22
29PL02 (ML5)	ML5	78	1
29PL02 (ML5)	ML5	71	1
29PL02 (ML5)	ML5	77	1
29PL02 (ML5)	ML5	75	1
29PL02 (ML5)	ML5	82	1
29PL02 (ML5)	ML5	643	9
29PL02 (ML5)	ML5	1298	14
29PL02 (ML5)	ML5	1169	13
29PL02 (ML5)	ML5	71	2
29PL02 (ML5)	ML5	29	1
29PL02 (ML5)	ML5	1775	18
29PL02 (ML5)	ML5	79	2
29PL02 (ML5)	ML5	74	1
29PL02 (ML5)	ML5	89	3
29PL02 (ML5)	ML5	72	2
29PL02 (ML5)	ML5	74	1
29PL02 (ML5)	ML5	524	8
29PL02 (ML5)	ML5	74	1
29PL02 (ML5)	ML5	2595	27
29PL02 (ML5)	ML5	77	1
29PL02 (ML5)	ML5	78	1
29PL02 (ML5)	ML5	74	2
29PL02 (ML5)	ML5	75	3
29PL02 (ML5)	ML5	76	1
29PL02 (ML5)	ML5	1991	20
29PL02 (ML5)	ML5	73	2
29PL02 (ML5)	ML5	2240	21
29PL02 (ML5)	ML5	730	10
29PL02 (ML5)	ML5	75	1
29PL02 (ML5)	ML5	70	1
29PL02 (ML5)	ML5	73	1
29PL02 (ML5)	ML5	72	1
29PL02 (ML5)	ML5	928	10
29PL02 (ML5)	ML5	2070	19
29PL02 (ML5)	ML5	74	1
29PL02 (ML5)	ML5	1377	17
29PL02 (ML5)	ML5	72	1
29PL02 (ML5)	ML5	65	1
29PL02 (ML5)	ML5	1515	15
29PL02 (ML5)	ML5	74	2
29PL02 (ML5)	ML5	2592	26
29PL02 (ML5)	ML5	78	1
29PL02 (ML5)	ML5	2063	20
29PL02 (ML5)	ML5	2089	22
29PL02 (ML5)	ML5	2506	22
29PL02 (ML5)	ML5	1583	16
29PL02 (ML5)	ML5	70	1
29PL02 (ML5)	ML5	1743	17
29PL02 (ML5)	ML5	1395	14
29PL02 (ML5)	ML5	2594	26
29PL02 (ML5)	ML5	398	6
29PL02 (ML5)	ML5	1163	16
29PL02 (ML5)	ML5	71	1
29PL02 (ML5)	ML5	1164	12
29PL02 (ML5)	ML5	73	1
29PL02 (ML5)	ML5	106	1
29PL02 (ML5)	ML5	74	1
29PL02 (ML5)	ML5	73	1
29PL02 (ML5)	ML5	74	1
41MH03 (ML6)	ML6	50	1
41MH03 (ML6)	ML6	49.4	0.8
41MH03 (ML6)	ML6	52.2	1.3
41MH03 (ML6)	ML6	49	1.7
41MH03 (ML6)	ML6	49.9	1.7
41MH03 (ML6)	ML6	1853	18
41MH03 (ML6)	ML6	1383	18
41MH03 (ML6)	ML6	37.7	0.7
41MH03 (ML6)	ML6	33.6	0.8
41MH03 (ML6)	ML6	53.8	0.8
41MH03 (ML6)	ML6	53.2	1.3
41MH03 (ML6)	ML6	52.1	1.1
41MH03 (ML6)	ML6	52.3	0.9
41MH03 (ML6)	ML6	52.3	1.3
41MH03 (ML6)	ML6	49.9	0.9
41MH03 (ML6)	ML6	50.7	0.8
41MH03 (ML6)	ML6	50.4	1.7
41MH03 (ML6)	ML6	99.8	1.5
41MH03 (ML6)	ML6	99.3	1.6
41MH03 (ML6)	ML6	100.5	1.4
41MH03 (ML6)	ML6	178.2	3.7
41MH03 (ML6)	ML6	93.1	1.5
41MH03 (ML6)	ML6	52	1.2
41MH03 (ML6)	ML6	49.8	0.9
41MH03 (ML6)	ML6	50.7	1.3
41MH03 (ML6)	ML6	49.9	2
41MH03 (ML6)	ML6	48.7	2.2
41MH03 (ML6)	ML6	51.2	1.2
41MH03 (ML6)	ML6	50.1	1.5
41MH03 (ML6)	ML6	55.2	1.3
41MH03 (ML6)	ML6	2335	21
41MH03 (ML6)	ML6	93.5	1.4
41MH03 (ML6)	ML6	90.6	1
41MH03 (ML6)	ML6	96.4	1.4
41MH03 (ML6)	ML6	34.8	0.9
41MH03 (ML6)	ML6	35.5	0.6
41MH03 (ML6)	ML6	45.4	0.8
41MH03 (ML6)	ML6	138.3	1.8
41MH03 (ML6)	ML6	50.6	1.1
41MH03 (ML6)	ML6	47.6	1.4
41MH03 (ML6)	ML6	50.9	1.1
41MH03 (ML6)	ML6	50.9	1
41MH03 (ML6)	ML6	52.2	1.3
41MH03 (ML6)	ML6	49.3	1
41MH03 (ML6)	ML6	51	0.7
41MH03 (ML6)	ML6	36	0.5
41MH03 (ML6)	ML6	52.2	0.8
41MH03 (ML6)	ML6	89	2.7
41MH03 (ML6)	ML6	2239	27
41MH03 (ML6)	ML6	99.1	1.7
41MH03 (ML6)	ML6	89.7	1.4
41MH03 (ML6)	ML6	50.3	1.5
41MH03 (ML6)	ML6	95.1	1.2
41MH03 (ML6)	ML6	51.7	1.6
41MH03 (ML6)	ML6	54.4	1.1
41MH03 (ML6)	ML6	29.6	1.6
41MH03 (ML6)	ML6	50.6	0.7
41MH03 (ML6)	ML6	96.5	1.5
41MH03 (ML6)	ML6	86	1.2
41MH03 (ML6)	ML6	50.5	1
DCR09	DCR-09-73	28.7	1.5
DCR09	DCR-09-51	72.1	3.3
DCR09	DCR-09-03	74.4	2.6
DCR09	DCR-09-78	76.1	3.6
DCR09	DCR-09-43	76.2	5.6
DCR09	DCR-09-62	76.8	7
DCR09	DCR-09-31	78	2.8
DCR09	DCR-09-38	78.4	3.4
DCR09	DCR-09-20	78.7	3.7
DCR09	DCR-09-02	79.3	4.4
DCR09	DCR-09-72	90.2	4.9
DCR09	DCR-09-25	94.3	4.6
DCR09	DCR-09-33	94.6	1.3
DCR09	DCR-09-11	95	1.7
DCR09	DCR-09-30	100	3
DCR09	DCR-09-13	149.3	3.4
DCR09	DCR-09-34	162	4.1
DCR09	DCR-09-61	438.8	12.6
DCR09	DCR-09-58	967.2	23
DCR09	DCR-09-22	1032.8	6
DCR09	DCR-09-15	1213.2	22.8
DCR09	DCR-09-53	1287.7	56.3
[truncated: 2,339 more rows]

## Sheet: ref
Mosolf, J. G., Brennan, D. T., and Kylander-Clark, A., 2023, U-Pb geochronology data from rock samples collected in the Dillon, Ennis, Gardiner, Hamilton, Hebgen Lake, Lima, and Wisdom 30&#39; x 60&#39; quadrangles, western Montana, 2022-2023: Montana Bureau of Mines and Geology Analytical Dataset 5.
Stroup, C. N., 2008, Provenance of Cenozoic continental sandstones in southwest Montana:evidence from detrital zircon [MSc Thesis: Idaho State University, 117 p.
Staisch, L. M., O’Connor, J. E., Cannon, C. M., Holm-Denoma, C., Link, P. K., Lasher, J., & Alexander, J. A., 2022, Major reorganization of the Snake River modulated by passage of the Yellowstone Hotspot. GSA Bulletin, 134(7-8), 1834-1844.
Link, P.K., Fanning, C.M., and Stroup, C.N., 2008, Detrital zircon U-Pb geochronologic data for selected Cretaceous, Paleogene, Neogene, and Holocene sandstones and river sands in southwest Montana and east-central Idaho: Montana Bureau of Mines and Geology Open-File Report 569, 5 p.
Schwartz, T. M., Schwartz, R. K., & Weislogel, A. L., 2019, Orogenic recycling of detrital zircons characterizes age distributions of North American Cordilleran strata. Tectonics, 38(12), 4320-4334.
Rothfuss, J.L., Lielke, K., and Weislogel, A.L., 2012, Application of detrital zircon provenance in paleogeographic reconstruction of an intermontane basin system, Paleogene Renova Formation, southwest Montana, in Rasbury, E.T., Hemming, S.R., and Riggs, N.R., eds., Mineralogical and Geochemical Approaches to Provenance: GSA Special Paper 487, p. 63-96.
Roe, W.P., 2010, Tertiary sediments of the Big Hole Valley and Pioneer Mountains, southwestern Montana: Age, provenance, and tectonic implications [MS thesis]: University of Montana, Missoula, MT, 117 p.
